# Supplementary material for: Error-correcting dynamics in visual working memory
Source: Nat Commun. 2019 Jul 29;10:3366. doi: 10.1038/s41467-019-11298-3 (PMC6662698; doi:10.1038/s41467-019-11298-3)
Supplement: Supplementary file 4 — Source Data [file 41467_2019_11298_MOESM4_ESM.xlsx]

## Sheet: Figure1b
population	human	human	human	human	monkey W	monkey W	monkey W	monkey W	monkey E	monkey E	monkey E	monkey E
load	1	1	3	3	1	1	2	2	1	1	2	2
delay	short	long	short	long	short	long	short	long	short	long	short	long
delta Theta	18	8	2	-16	-44.427	-7.57435	-56.7496	13.0719	-97.7828	62.4117	-117.988	75.3067
	2	-20	6	4	-68.7167	-28.6017	-38.9058	126.182	120.435	170.583	-24.7969	-95.8617
	25	8	17	23	2.79074	-6.98653	74.0985	-65.9089	147.56	99.0391	37.5259	-93.7899
	1	20	8	-21	-28.8206	-27.3267	154.613	-171.026	57.9322	-44.5118	79.8753	6.63856
	-1	-29	-3	-2	44.2054	82.779	86.7226	10.2079	67.2049	123.31	-72.7212	14.3415
	-3	-16	5	35	5.79271	1.38225	65.3231	-48.9845	-17.5594	-2.25764	171.609	-96.3569
	6	-12	9	23	-21.2619	1.18402	-160.141	-144.258	118.981	21.0038	-1.48323	-166.593
	22	12	-46	6	58.4425	33.1868	-14.5909	-104.55	-71.9357	-107.392	-130.985	-59.5256
	31	20	52	-3	14.6907	-44.2424	13.1382	-5.90636	-11.6123	8.39294	135.829	5.76576
	-5	-38	14	-17	15.6927	-34.0819	72.0631	170.3	30.9922	29.9097	156.967	22.5499
	0	15	30	4	37.4242	-47.4013	-139.878	14.125	-63.148	66.7179	97.2602	-25.4876
	-26	45	14	-20	-11.2678	107.451	-23.1505	-82.0097	-56.1798	-67.0555	-109.806	159.202
	6	3	27	-4	-43.2952	1.32543	-17.3855	-37.0399	155.042	-131.765	13.2513	155.046
	22	-13	24	-113	101.74	-1.11804	-26.126	23.5878	-29.8773	51.6794	97.4043	92.1027
	-10	-4	-14	20	29.0815	-60.5824	11.8516	-104.028	108.352	-11.2148	127.503	93.0941
	-3	47	3	-10	75.7913	54.2046	15.9026	141.035	59.8005	62.2023	-80.5718	55.9776
	15	7	-4	-21	36.8324	-31.1253	-69.0542	6.42809	-4.40951	129.153	39.575	105.615
	1	25	41	-57	2.24982	-5.77169	-52.3866	-29.2641	30.689	-27.6152	-23.0612	123.795
	-7	28	31	-22	18.8781	-59.2628	-82.9772	-42.4531	-31.5835	-101.973	104.814	-108.242
	-5	38	-8	-13	-4.92626	-28.3981	-24.2077	-42.6981	23.7676	-29.9079	-147.536	38.352
	-26	12	21	19	-13.276	-34.2645	24.561	-22.8293	135.072	-93.932	178.083	74.4637
	-42	-20	-5	47	41.6618	40.9569	-12.9774	176.837	-53.6026	132.46	-116.99	-51.1173
	-5	-15	15	10	-55.6296	-110.511	-93.9034	-98.2908	46.1332	-16.3742	-93.6004	49.2937
	-7	-29	10	29	17.6719	9.00008	16.4815	-15.3825	-29.0653	-33.0025	-96.8926	-16.291
	7	18	13	-12	-40.4827	-11.1553	-148.74	-176.614	23.6157	35.1239	24.6278	-144.828
	36	2	49	11	-28.4687	82.1739	1.31342	4.60387	-55.6913	120.432	40.7882	-141.851
	4	16	6	18	-57.1289	64.9512	5.00265	10.9486	129.11	-56.0426	75.7152	-11.4729
	4	2	8	-2	-72.3379	27.7072	-57.4689	50.4429	-55.3232	50.022	-89.6044	-137.311
	-15	2	19	-26	-65.4586	104.853	-102.908	-141.192	91.8618	89.1262	-148.029	53.8534
	5	-4	-32	-36	29.7152	38.8133	13.5666	55.4595	166.564	135.566	-32.6864	-18.3772
	-2	1	11	-4	4.32423	3.13026	-64.9041	-53.9971	13.3894	-50.8772	-10.0696	-19.3267
	21	2	7	16	4.98443	-7.00922	7.23885	13.3731	30.2461	-13.1671	-135.676	125.792
	-6	26	19	4	2.16394	-119.164	15.169	10.6495	-84.5498	-10.7003	53.3626	29.382
	4	-19	-15	-10	-21.2779	11.8096	48.6655	-20.6388	119.797	89.6814	81.7007	74.2093
	-16	-6	-20	5	18.3639	-20.6347	8.46376	105.262	65.5807	39.2314	158.398	-79.2936
	12	-21	29	14	31.4087	-75.3408	-35.6874	48.2869	76.5032	-21.9344	-121.282	-170.165
	9	-20	-18	-12	14.6327	43.3157	-30.6419	-75.2423	132.853	-96.6435	-135.659	-30.7669
	11	-56	142	-95	1.90012	29.4323	-98.8147	87.1985	-169.011	-149.054	-43.3874	109.257
	34	16	123	-42	-51.4578	-1.076	-135.296	98.377	-56.1609	143.652	-34.8834	-67.8108
	8	28	-74	-7	97.7888	-23.4691	-15.8624	39.4119	33.3318	-85.5631	13.4276	-134.465
	14	15	-19	50	-40.2235	46.6112	45.5322	-27.027	15.833	163.523	94.403	-171.79
	-5	-10	0	-42	55.0212	54.7429	56.4156	-2.40707	-62.1811	22.0005	-80.3432	137.233
	-22	-6	20	-8	52.5363	-25.4076	29.5919	85.4937	-11.5705	78.3794	67.1255	150.229
	0	-1	5	-2	-2.33015	49.6468	-31.5861	29.3759	-68.4247	-100.063	32.917	-88.5642
	7	-1	24	-11	-58.3876	4.06763	-75.4484	-15.5236	17.6638	-41.0847	-178.733	-118.323
	7	-6	7	32	-21.0186	-30.2377	17.3212	-36.7225	-19.6915	33.5097	25.2871	43.2608
	5	-3	-13	-28	16.9929	-16.1915	9.54661	2.86107	36.552	62.704	-4.22245	170.331
	-8	-26	8	9	66.6755	-23.2859	4.33272	9.06308	19.7298	117.468	-136.533	-136.765
	5	-4	17	-39	-80.4326	5.64115	16.9883	52.6457	15.0653	73.2665	-13.4737	-117.93
	8	-11	1	-135	-3.1896	-16.6382	74.7928	67.9137	64.7013	-26.6379	-19.9639	-36.6758
	18	-2	13	-13	19.4769	24.2749	47.0625	-10.8009	1.45916	55.5087	-127.443	-73.6393
	-2	-16	-150	143	53.7568	-2.7382	-126.605	-7.61667	-57.1394	10.5181	112.407	110.099
	-18	-39	-3	48	-94.9482	-48.719	61.8353	-125.614	-39.634	-12.3263	-94.6564	-106.682
	-15	13	29	-3	51.8381	14.4584	121.397	12.6517	-6.8625	-170.406	151.3	145.234
	26	10	11	138	-9.49207	63.7679	31.6264	101.134	-132.396	38.9314	-71.2215	109.269
	-23	-13	-22	32	-13.0579	175.641	102.733	86.7394	-58.4033	149.03	-13.1671	171.339
	-10	6	59	64	30.1443	46.5604	22.1513	5.00351	-71.9508	-20.5927	-50.6213	22.2346
	25	11	-53	50	43.6724	-79.461	32.3505	-23.5525	95.0517	109.301	133.483	50.465
	4	-2	-26	-10	-46.0432	-36.2976	-69.8173	57.4821	25.3473	41.2732	-49.0528	179.576
	12	7	8	1	-15.8823	18.167	104.37	42.5888	-152.522	-119.654	-41.7563	114.123
	2	36	33	7	55.2617	20.526	-43.8453	172.165	-84.8411	-24.4136	61.1119	-140.577
	1	17	-78	35	-0.768677	-48.9114	13.3745	90.2877	-35.3679	-38.9085	-167.483	42.5928
	-5	-21	45	48	10.4241	-122.918	40.5403	20.2182	104.664	95.7081	10.9611	66.576
	-34	2	-19	-35	9.52299	66.3295	102.177	82.3644	122.71	158.729	111.96	-54.3497
	10	18	-10	71	4.81005	22.3761	-49.7228	13.9274	156.925	-35.444	-36.6582	-165.595
	-15	-12	-5	-2	-75.0358	54.9178	-75.2893	-166.549	-14.0478	20.783	-68.9674	-63.3191
	12	7	63	77	2.45841	-17.2456	-55.2039	-53.0757	138.552	-19.8434	-174.81	-175.445
	-1	-12	-67	-15	-34.2276	72.5919	115.184	2.87427	91.4659	-164.912	-77.7476	-36.2816
	8	37	40	5	-30.1516	7.76516	-11.3863	-46.0415	-37.4732	-25.7316	15.1341	139.025
	14	-32	2	53	21.2165	23.6059	-6.95928	13.6871	15.3828	-112.5	-51.8915	25.8428
	-11	13	-17	-19	-1.84581	24.9765	54.6272	-71.5567	46.3191	144.454	131.9	65.9773
	12	-30	156	145	-112.093	36.9216	36.537	-40.404	37.9822	67.7937	-16.4224	55.0571
	13	-130	-68	-162	-35.87	-48.3651	144.046	-20.3227	75.6698	-60.1118	-135.923	-20.3931
	-12	-31	11	-123	6.01649	39.6123	-97.9801	-17.487	115.121	61.7019	68.4809	78.4934
	29	38	52	-34	68.392	-49.2183	-30.9842	86.2124	-22.6051	-8.6821	145.433	-86.7727
	-18	-28	2	-175	81.0197	2.35842	4.91774	149.235	-9.60776	115.185	76.2883	-150.763
	-42	35	-81	-147	50.5911	-24.5215	34.5642	88.5045	-85.845	77.0249	0.55128	-40.9823
	32	-56	11	-95	-19.878	34.5158	-47.0713	30.301	-18.5212	25.957	-30.2239	-93.1053
	51	68	-99	-24	-15.022	15.9996	-105.658	-178.82	-11.3626	-12.2251	12.4256	-119.809
	-171	-2	17	85	31.2978	-20.0953	32.4504	37.2883	94.0172	-8.34815	-87.6217	-109.274
	-13	0	17	49	-27.7751	28.3803	-103.438	94.0272	4.03188	35.6579	105.12	-78.1324
	37	-13	-61	32	-5.41952	125.859	23.8743	-3.22681	29.7524	26.4994	-9.85919	161.692
	26	2	18	42	-55.6164	57.3348	167.419	-40.0672	-68.5146	-4.86655	74.8672	149.377
	-1	-14	2	9	-18.6372	51.6374	-170.267	65.2779	15.423	6.36872	147.059	-12.0481
	31	33	33	-98	-11.847	-26.4362	18.0485	-106.668	-8.95675	20.2122	-30.02	0.596298
	-8	2	6	-90	65.5381	23.3071	-82.4793	-37.3167	62.8117	128.034	-125.286	-133.266
	30	-180	-36	-1	24.65	-12.5985	112.35	97.5586	-153.919	76.9326	-19.906	162.369
	-27	-91	19	5	-37.3159	-7.82028	-1.49006	-56.3148	33.1822	129.041	-112.517	-146.431
	-31	-24	24	-89	72.5279	11.6153	-55.6827	-28.2731	-14.5759	36.3197	-15.7153	-164.711
	33	0	83	24	-45.3164	-66.5487	23.7916	-8.69508	34.3204	-11.3984	21.0977	-59.1352
	22	41	59	-25	-26.5257	-2.22095	-35.5574	-73.083	-18.5773	-13.1052	-172.414	173.223
	1	-14	33	-73	0.477585	31.1875	-25.4322	-104.053	22.9688	64.234	148.041	18.5334
	10	-48	28	158	-18.7401	2.90075	-21.7384	112.757	-10.26	115.377	-70.7236	-74.3025
	-12	25	35	30	52.8665	-0.0174577	-92.6583	-8.53939	73.8242	140.806	63.6033	-44.7454
	18	27	71	17	-16.098	86.4926	102.202	8.78147	9.38739	141.392	-104.415	111.57
	28	10	-44	6	-66.8295	-33.1196	-13.2086	66.7045	58.6939	-69.7499	41.2525	34.1165
	-13	-27	-24	-33	20.4189	82.6631	-7.52949	-4.51932	167.199	65.8388	-34.7078	-113.591
	-6	-1	-9	71	-66.9805	-30.7934	-1.423	48.7546	17.2981	-26.8553	123.625	45.4789
	43	-15	-80	-10	-8.65138	-26.9338	4.78201	56.8756	-5.25601	56.3544	-130.681	159.966
	-44	25	-73	-47	-0.655259	48.6197	42.2011	-173.885	-53.8379	-64.5232	128.859	5.76466
	-31	57	40	117	10.9063	19.2946	12.2404	41.9693	-101.885	-1.5988	-0.443917	131.067
	-34	-110	18	2	-7.10357	3.45584	-21.9395	-66.418	21.7227	45.6167	-82.8308	-70.7998
	26	5	7	6	2.50383	-14.1558	160.494	4.15619	173.823	168.619	75.9082	-73.891
	-10	7	-5	-20	34.3459	-100.189	21.5343	-43.8851	96.3402	-80.1279	-48.9711	-15.0275
	-8	-27	17	5	-27.4566	-10.5157	0.821831	-133.177	11.9116	-149.712	143.186	-113.19
	-22	2	6	36	-14.0102	39.4861	44.0317	-44.4459	5.10224	157.059	138.574	-0.83473
	-3	40	26	6	-70.8986	2.44408	-14.6998	70.5727	-78.6163	120.89	177.338	-146.936
	7	-2	8	-3	18.2548	-31.582	-11.4133	85.8659	7.35876	106.186	-22.2802	-25.0575
	14	13	1	-8	38.8349	-52.4773	-41.7244	103.694	98.585	63.8422	-45.421	155.55
	9	-24	4	25	-29.4936	-25.2432	-75.478	54.0712	58.7502	43.4245	-122.056	-12.6431
	42	-27	-24	-2	-77.4288	-41.3466	-77.5945	-33.5313	58.4527	151.692	-54.2861	79.4075
	21	19	-8	1	15.1679	50.169	-87.2518	7.00735	-54.4586	-128.406	14.4157	76.8663
	10	-18	-30	-78	52.0317	9.97	-37.7985	16.3811	23.7297	52.2401	10.8237	136.058
	9	7	19	19	25.4149	56.536	48.531	-67.9303	64.42	-28.9145	-76.5084	32.6674
	4	23	8	11	-30.4943	-19.2476	-57.361	82.1206	-43.7951	68.7301	64.196	38.0439
	17	-17	-19	9	-28.7698	-4.67926	-70.3192	32.7701	108.1	-29.5054	-30.4898	36.9821
	13	19	32	-4	-9.62844	68.8761	10.1453	-45.9626	-9.95139	-7.63482	-38.5289	56.7387
	7	-10	9	-10	19.9375	-8.18709	-16.922	-170.984	63.3533	119.348	-24.0544	-32.9411
	12	-17	-20	-3	30.2219	-25.0229	-43.7966	-4.54067	4.71745	-132.141	-45.9343	24.5509
	27	-2	5	-35	2.33121	-31.6653	-21.3007	3.50001	-12.5628	-25.8332	84.82	103.772
	12	-1	-19	8	-2.98531	-12.1908	71.565	74.4704	-82.1316	120.573	65.932	-173.224
	3	-13	-28	27	-73.2218	21.2482	-99.4944	91.0618	-47.2951	15.5459	25.8242	42.1175
	16	-2	5	62	-69.8084	15.0417	-76.0156	-11.7471	66.3407	-147.854	-14.6038	-159.632
	4	10	-11	6	5.68676	5.0348	-70.3387	78.7192	-36.7653	-112.744	28.6564	24.7312
	-31	17	-8	-35	-85.3447	48.4149	-95.7558	99.6775	111.097	-7.78034	103.099	-82.708
	13	-33	24	12	-31.7842	-57.4055	36.8157	57.4714	-60.3693	-37.1607	-126.403	-56.7819
	18	1	39	-51	53.9348	-8.00637	2.27448	-155.342	109.226	85.0992	125.269	-154.861
	1	-21	5.68434e-14	18	-43.0398	-3.39082	-6.21284	132.773	-11.5681	10.3693	-147.149	131.823
	7	-9	-9	15	39.3411	-21.7314	51.0586	127.6	90.8678	123.522	-88.2126	30.9804
	-6	6	-4	-28	51.0228	-49.8386	-79.9106	-104.052	-34.2641	124.999	97.4699	-13.6897
	8	54	-23	18	91.953	-34.8435	-44.2768	105.016	-48.9114	-6.89623	20.9169	-67.7611
	4	-14	-43	107	39.0262	-107.631	-11.8909	-117.08	-0.253969	-55.9329	-70.4788	-106.171
	0	-21	7	-44	-32.0029	35.0451	-89.746	175.264	-49.626	15.2672	72.5275	111.059
	7	8	-5	-20	41.4596	-9.7875	-123.396	-27.1608	-38.9664	47.8654	58.2394	-39.1021
	13	-45	3	-17	-34.9592	7.29754	-156.63	-52.4948	-31.623	101.202	-116.411	60.1044
	-11	24	-10	-2	-37.5685	-154.756	-2.77874	7.40564	20.4457	74.1395	-27.2604	101.365
	3	-4	-4	-20	7.96089	-43.7151	124.765	-36.8955	15.3956	112.845	76.6134	-146.298
	1	-19	31	-45	-11.8733	-28.7825	134.147	-20.2352	-7.12994	59.9276	-24.6451	46.3678
	-22	8	-6	60	-32.9549	33.1624	-44.0069	-23.1523	28.7198	2.7883	34.7271	-54.292
	17	13	10	13	-12.5904	40.7486	-139.925	-102.829	27.5239	-163.811	-169.852	65.7282
	-14	-7	-23	-5	-49.0531	115.813	-90.6129	17.9914	2.73902	-163.23	-44.3929	-69.196
	-8	41	0	158	6.40466	90.5829	-91.9861	46.13	-73.9634	-67.5886	38.0521	107.613
	10	18	-11	16	-66.773	-16.6794	-24.94	-93.6648	74.3787	-37.6483	88.7319	-20.4022
	44	174	143	-2	-49.8682	-48.6572	-57.94	-102.662	18.6463	58.8367	-110.512	-22.5567
	3	-24	35	-45	-53.7615	9.23112	2.25853	-81.9402	65.8115	147.616	43.7858	102.781
	17	-5	9	38	8.73303	24.4565	-36.7043	-168.683	-61.6982	22.6591	-54.3564	85.5294
	-9	-1	14	-86	15.6306	-0.37612	64.3985	-96.5796	87.6301	-23.7443	86.5362	66.4268
	1	-2	3	-12	-41.7541	13.0517	90.6887	-79.752	8.71003	99.1076	2.55048	178.468
	15	-10	3	9	58.4815	22.5181	136.671	20.9965	3.36681	150.999	-27.3718	-3.21346
	-11	-11	59	21	-45.7695	-16.321	64.9071	-41.136	32.0608	47.7332	109.576	95.0044
	2	-35	1	-1	20.3247	95.5828	-168.063	-1.31524	5.35371	-31.8799	-47.9151	-83.5956
	11	2	9	-4	-31.8955	48.3336	6.14248	-43.6337	-169.918	-102.883	-76.269	-5.03538
	128	8	-10	-44	-60.312	-29.1516	-3.39274	-33.4948	153.37	-100.291	147.84	138.066
	3	-34	156	134	-90.5798	72.0535	107.23	-25.2344	-15.18	3.90371	-178.811	75.4097
	-7	-36	133	-135	-81.5718	16.9379	10.7997	11.8103	15.0082	-22.3516	21.834	-175.464
	-1	15	143	131	86.1712	4.20934	-8.18679	22.0518	-44.7353	-56.82	12.7201	16.5345
	67	-11	38	147	-9.45264	13.2225	-6.28817	147.998	75.5443	69.4766	-68.8008	144.102
	9	27	-104	-59	-2.89666	18.0958	57.195	-15.6228	18.811	27.4488	-6.86124	138.266
	-38	7	-92	-174	46.2382	18.1915	21.4615	-25.3939	-19.7201	20.5428	75.0674	128.076
	-37	-16	-31	-180	-121.796	32.9186	3.40135	102.347	-58.6508	-174.372	23.0935	-146.99
	82	-18	17	1	45.6856	10.1281	4.88901	70.952	-52.784	18.4177	176.394	-149.509
	5	31	163	-163	-15.6676	21.9261	-153.08	150.182	24.9845	66.941	-122.642	-129.694
	8	-2	-54	130	23.214	-68.4283	-50.8261	32.8694	-9.29459	-14.1742	-176.503	38.4592
	-41	15	73	48	13.9601	-10.8925	55.3871	4.85917	-17.1202	42.1613	-52.6452	45.9709
	26	-8	108	19	56.8848	45.6948	-23.5802	-14.5636	6.97802	28.1613	-25.6941	-179.152
	25	28	14	167	-68.063	-13.4081	50.4465	-5.66528	-23.8639	57.7765	144.296	-72.599
	-13	19	37	84	-44.0571	21.2847	42.5831	-27.5555	-58.557	-39.9911	-77.2938	-78.6072
	-16	-9	94	-11	49.3837	-50.907	92.6151	18.6648	15.1149	42.1843	23.179	73.8286
	-2	-43	167	-112	-28.4054	61.0576	-160.658	-13.6186	14.3409	-43.5218	-49.7911	-68.161
	-27	96	-156	-94	-44.8448	-25.151	120.247	-4.57885	-65.7346	-12.6256	-65.2702	96.6884
	12	11	12	4	55.3154	-33.6179	-51.7131	-11.9394	-51.4929	-70.4193	136.159	-7.46757
	5	-22	-3	85	-24.5614	-19.9569	37.5109	86.4921	11.3373	54.7426	-70.1516	-98.5034
	23	3	4	70	-17.4377	99.3051	-21.1619	-47.3224	68.0073	-36.1074	-64.6485	-173.343
	-21	26	171	37	15.8592	59.3331	17.6457	83.1741	40.4942	-146.724	-95.4427	41.7412
	-12	12	-46	135	-57.9336	49.4947	-101.386	-81.201	23.3703	-84.6469	-21.1764	-41.9879
	-29	8	33	-79	-93.1529	-39.5315	21.2081	40.7624	0.880318	-63.8898	-3.602	-158.773
	-12	-11	-49	5	-30.4374	-13.9983	-1.10743	63.2027	-12.187	101.744	96.1329	62.9289
	5	18	53	84	-11.1999	-66.882	26.7785	26.1382	19.3389	27.2045	67.3159	37.0041
	4	-18	135	117	-58.318	50.1086	-12.8065	-106.946	30.3685	4.49563	162.072	-38.1744
	14	-4	47	-26	-94.2193	-43.9891	14.03	70.4759	2.69869	28.055	-65.0458	127.097
	-29	-85	-52	30	-15.4437	38.4188	9.83763	23.3097	-27.4251	31.3946	-2.35545	-8.1214
	-29	4	19	-118	16.6741	37.0798	-33.3669	-21.3879	93.7743	-115.783	-22.1075	89.6351
	2	8	129	53	-19.4529	-11.4326	29.0341	25.6768	-34.1346	-62.1407	53.6635	7.824
	9	9	-163	149	16.3336	70.1549	-19.0446	-52.5759	82.7639	20.3399	31.7539	62.5405
	-3	-8	-141	-167	24.0832	24.0293	22.0839	-43.5063	74.3675	13.1378	114.46	96.2621
	18	-17	-95	-2	-19.9583	-101.039	-1.65079	85.5974	-95.7004	-122.85	-144.457	107.919
	0	-2	-166	-143	26.397	45.7858	-25.8167	-50.7552	46.118	31.36	-5.89532	85.5153
	-8	19	-117	23	25.5117	-22.8167	7.29011	117.654	22.0878	-121.86	97.08	37.3198
	-15	-18	-81	-34	-103.214	-5.72815	44.3438	-7.3432	116.923	-96.369	-29.3819	27.7356
	47	37	-8	61	46.7896	-18.2813	110.975	53.7209	-56.9235	-150.301	-39.8459	-33.4518
	-8	28	41	-111	47.7688	-40.3667	77.9617	-6.92025	-66.9865	171.741	63.7549	42.4643
	-14	30	-16	-72	31.2205	-131.115	28.8898	-21.1255	102.23	-64.2618	-62.0598	148.316
	-38	-6	15	31	34.5608	-31.661	-22.7735	35.8076	114.705	-169.893	37.0768	-54.75
	-19	48	130	87	15.9822	-15.2088	24.3144	-23.659	4.40785	83.8275	28.9994	64.7918
	3	44	163	79	-8.99402	39.6489	-88.6971	145.674	66.5943	-47.9266	32.1293	25.7865
	-6	-15	-163	-32	36.8699	55.4262	104.78	-102.128	76.4492	138.274	-152.88	17.691
	-7	-15	-126	102	-6.63433	30.4705	70.5496	-154.98	-23.7732	33.1025	-81.4775	140.867
	-7	6	127	6	50.4403	128.808	28.0572	-80.8726	-129.828	-67.3207	97.2712	-60.5674
	-4	-3	108	-1	-23.2204	15.6561	58.5721	-154.338	-111.93	-19.6637	-39.9054	-100.762
	-2	-2	-37	30	48.8972	34.0497	0.384499	-31.8307	66.4726	-82.8638	130.427	56.1679
	4	-9	-9	-4	11.1142	40.4042	25.9048	110.885	122.72	-1.65185	-40.3623	122.556
	-14	6	10	-40	-54.6783	-30.5386	-17.1862	103.495	-20.0496	70.174	86.2649	-27.6241
	32	1	-47	94	-23.5698	-10.1043	-86.7899	29.0289	52.7355	56.8239	63.5592	-62.2876
	10	28	-36	90	-5.02762	-12.6543	25.6296	25.1461	16.6076	3.69787	-5.53424	-133.643
	-28	72	5	61	-97.629	-44.4285	-136.72	-99.0315	17.5127	14.4575	38.5665	-88.4311
	13	9	28	-34	-7.12179	15.3787	-44.6184	85.5281	105.485	35.3099	-127.266	-52.5181
	-20	-7	-18	-14	-15.6094	2.98709	-56.5886	-47.184	-90.0459	176.197	29.5373	128.962
	0	-39	62	-4	-46.2332	76.1976	118.339	11.3761	25.2755	30.6358	72.3053	59.8198
	1	-6	-20	-162	72.3278	-26.0161	-15.3568	63.3261	1.37399	-16.5416	-94.1077	-39.3343
	-33	13	14	16	-24.9827	-12.2156	1.56896	-104.102	-102.361	-11.0707	12.3646	174.67
	-17	-44	12	-38	-22.6972	-6.94667	84.6702	-115.726	13.7488	0.38158	-37.4647	14.3144
	27	-15	-11	-28	-0.0144897	1.60673	-64.7776	24.9832	92.0005	77.7058	-60.9963	3.31717
	27	-14	-7	-13	-0.106849	18.8996	12.7076	16.9709	153.289	-72.4043	57.2135	15.8929
	1	-32	45	-15	4.97207	-0.905159	-4.80346	37.8086	110.635	2.51136	-3.27428	-115.286
	0	2	10	65	-63.8741	-91.7893	-67.65	45.5743	-11.7984	14.8068	-58.3938	127.317
	36	3	-27	-9	-66.2766	0.551045	-23.2585	11.1777	67.3478	-16.7198	67.8506	-63.1567
	-37	2	-21	-3	74.8345	-15.7984	154.264	-56.0442	-26.6522	-11.3229	-110.831	-96.1603
	18	-16	4	-24	-43.203	-21.642	-79.7383	-176.522	57.0028	-25.991	-66.4371	-43.1343
	6	20	20	-22	37.9434	-33.2742	-52.1597	-1.11547	-83.7789	48.9831	0.802848	-140.819
	2	14	-14	-1	-2.17339	127.29	-26.7928	-1.32776	-35.6094	77.1925	-167.483	25.2417
	-19	-22	-33	-1	19.2498	-40.7759	-0.740054	141.338	-3.30075	-12.8067	-136.975	48.416
	-11	-5	18	-13	-7.61353	44.7015	-42.8412	-97.7991	-120.239	123.698	80.0848	6.55921
	-3	36	25	-18	118.113	-81.4809	-17.8145	-28.628	-15.4336	26.7586	142.522	-70.6199
	23	18	68	-19	-57.8246	23.7663	21.1179	-74.3154	15.1936	-65.8177	30.3182	170.992
	-2	-16	-4	-54	-43.0321	72.8157	-18.1038	-138.118	-49.1019	76.006	-69.2313	30.0787
	-35	-25	8	6	9.43163	-23.3039	29.4067	31.4148	9.21668	4.88973	-51.3842	-105.613
	-9	-13	9	-14	39.922	-113.416	172.919	-68.124	156.738	40.1678	-83.7023	-115.26
	-9	-27	-9	-15	4.01956	-35.1788	-4.56577	-44.5801	-177.818	10.3701	124.489	149.951
	-35	8	-46	12	-45.1247	-10.9986	0.224004	58.0166	7.14757	-26.9811	38.1362	81.5849
	54	-20	13	57	-24.068	-2.43957	85.0039	18.2092	-166.238	-56.0684	-20.1499	133.994
	-27	33	-51	-24	-8.8638	20.6455	-132.82	28.7441	6.46289	-23.3315	-72.737	30.1893
	-20	-51	-16	-52	7.18494	46.9211	-137.633	113.906	-0.102115	-65.9233	15.4964	-37.9384
	5	-11	4	-14	99.7629	49.6545	149.815	43.2745	117.82	57.7692	-59.5659	68.4637
	15	9	-10	-12	-28.6882	7.79583	-10.4697	-56.8547	60.6233	-16.5372	156.753	22.3155
	-16	27	-11	-117	52.1673	-41.5013	-26.3291	-81.5333	152.181	109.941	-19.9364	148.633
	-11	35	-94	42	57.5882	-0.571632	-17.1437	31.9682	98.6095	-1.36114	50.0647	71.6368
	-4	-43	5	-19	74.2031	40.6837	3.39551	-72.181	22.4906	18.9588	-69.353	-119.469
	-5	6	-27	-6	17.8593	-45.692	13.9869	89.0023	-58.3462	-35.4615	-41.339	111.353
	-24	-7	0	-2	-14.6512	-12.8328	69.2877	-4.53347	-35.5315	-32.9621	-40.3878	60.5856
	-3	21	-19	33	28.1745	85.0687	144.214	-130.621	-29.4877	6.98238	7.35013	-106.916
	13	11	-32	-167	-21.0342	103.158	24.33	120.527	-67.2147	-12.5387	-40.0332	-83.6921
	-5	6	-78	37	-8.96398	62.6974	39.7788	130.146	33.5878	75.7629	-44.1604	-97.8296
	8	29	-8	20	45.4647	0.699601	-160.207	-33.75	83.7496	68.6224	160.198	-13.3018
	8	18	-15	30	5.66813	-7.13536	10.0615	-6.26095	40.0753	0.171921	-13.22	-116.534
	-7	1	42	-46	34.5897	-109.513	2.84117	68.5319	-53.5095	105.071	42.7244	-18.735
	-50	1	-46	-63	5.12506	138.269	-6.92437	129.69	29.4974	-38.2847	64.3334	120.566
	17	-5	20	-23	31.4127	10.207	136.626	34.1454	-34.8378	36.8247	23.1197	-121.135
	10	4	-18	-16	3.67772	-3.35178	-170.732	45.4376	-25.6898	22.3208	-83.6064	44.2182
	15	-6	5	-5	-70.7291	41.859	-2.94681	53.4112	50.7727	96.8342	68.5337	-113.729
	-43	25	3	19	-16.2245	70.4537	50.9609	176.442	-152.154	44.5839	-32.9	70.7329
	-17	-3	-15	6	-98.8673	-50.0908	-51.2937	-138.545	56.0062	4.54117	120.319	-29.1372
	14	4	20	-70	59.1807	-19.2108	-12.814	-63.5849	-31.0973	92.9338	-14.0148	-13.1723
	-11	-23	46	-6	50.1144	36.5379	-14.5509	53.9094	76.0622	46.3818	19.5271	-23.691
	44	0	36	20	-3.08417	44.4954	35.7504	15.3499	30.2082	61.3042	66.7297	-0.45399
	11	17	-17	22	-60.6019	90.4499	-15.2511	-122.282	-12.0221	132.267	171.299	147.316
	5	15	-147	-22	-5.69079	-9.09995	56.3592	-80.8761	65.349	-9.64635	-58.1531	-32.665
	-7	1	-40	-29	8.15033	-62.93	-40.8903	31.1491	21.4118	28.1753	-18.9223	82.2462
	-17	8	66	-11	11.0377	-0.145326	13.0657	149.11	81.3271	25.4015	-62.7023	-4.49329
	-9	5	74	-6	-52.2318	32.7431	6.9827	23.4802	14.6981	-23.8666	-10.6727	79.4729
	-41	-2	6	6	-76.5627	-12.9846	156.117	-5.03221	-18.2474	-64.2082	-77.3199	157.97
	-6	30	49	-24	20.1782	38.2584	-56.3242	-9.82943	-12.8971	63.609	-45.1684	-0.0695272
	20	32	50	29	16.0805	-9.41365	16.3845	43.1644	-10.5227	-4.16973	-133.628	-106.941
	-42	29	-52	33	-15.7285	-153.41	38.4983	-10.0752	32.6442	-59.0374	41.6555	-121.145
	32	-3	-10	-68	-6.11815	45.2106	-22.7277	109.483	99.1951	-52.3414	-168.452	-28.1802
	17	8	-110	22	27.2714	119.609	-11.3579	84.3225	48.8994	54.7181	100.243	67.748
	7	2	119	-53	35.9136	-74.5605	-14.148	-89.2782	58.729	18.1021	72.7746	-17.2926
	-16	2	122	33	24.6357	-24.9877	26.3157	56.4044	58.6785	66.9966	-177.164	123.841
	-8	-19	23	-11	20.1935	4.01659	-18.7766	17.9594	-24.1644	-66.2014	96.391	110.37
	49	-31	-128	28	13.9107	-20.7011	-38.3775	26.2407	-40.3765	-91.455	-99.7379	-65.1612
	17	25	44	66	-1.73999	46.459	132.746	48.6443	43.4602	26.6596	-5.93836	79.4877
	-47	12	15	39	-25.3514	-26.6742	-76.6316	-119.072	95.3292	46.4747	122.605	92.9709
	17	-3	29	14	-4.49562	-31.8536	15.95	47.3425	33.2357	-13.1535	-47.2784	-37.3435
	12	28	40	31	-8.43526	-2.1621	-31.0632	68.8255	125.216	-69.2913	-10.7585	-91.1553
	40	11	-139	-27	-34.9415	-8.4522	-43.1679	45.7074	120.569	-10.2968	-13.9844	-44.2484
	23	-1	-12	-141	5.55693	97.7264	63.9027	-18.9199	37.6019	38.7701	176.447	-171.035
	30	20	-29	22	58.5041	-83.7007	64.9543	-30.9276	-37.7152	115.368	-9.8233	90.4143
	-3	1	5	158	-24.6708	-12.2883	-71.6846	-29.4768	63.5194	-7.3036	26.5196	54.029
	-25	-4	-54	48	-6.58192	-3.50224	-39.1676	-93.4688	-59.968	46.5161	-145.613	-19.1375
	-7	-14	16	42	-80.5691	13.0517	40.9671	-34.5605	-61.105	-71.1933	-81.6824	-69.1532
	-15	31	-21	-6	-49.0368	61.5982	-31.1617	-28.055	-34.3563	63.7046	-7.37207	45.4077
	9	-16	-21	13	-25.9496	11.97	-45.6994	13.3925	-34.9479	-57.7815	-16.8012	-154.703
	7	23	-7	-28	3.19357	-30.6196	85.3678	150.195	44.5293	153.814	-179.956	-96.457
	-14	-18	-110	105	-90.0028	-2.96622	-23.26	68.8309	62.6812	-41.9769	141.375	-21.7334
	-73	-6	-62	46	42.3336	-37.1419	-55.5304	-129.965	-19.3593	15.8929	136.084	3.33541
	-5	47	31	-76	-53.503	-56.7706	36.7551	-27.3579	-12.2834	50.2188	-137.113	-144.348
	21	5	-151	172	-21.9779	68.6034	-179.517	159.41	74.7082	-5.87575	-22.9163	60.0355
	18	22	38	53	69.2109	17.2786	-24.5422	-157.654	-31.85	-18.852	-133.015	69.7558
	48	-49	-80	10	-20.328	-125.137	-45.7281	33.9137	42.8488	50.6801	162.241	8.89443
	14	25	20	-14	28.4552	22.8022	-80.6749	93.5043	28.8656	-103.137	93.3142	145.551
	9	11	-135	-23	-36.3874	52.4061	-35.6332	5.64214	52.0613	-3.01025	29.1367	141.657
	-10	15	-16	-23	113.09	9.8845	169.081	-131.652	90.5291	-6.45606	79.6816	-66.1643
	-22	17	-22	-15	-54.9092	104.262	-13.5764	77.5286	-129.953	-7.829	-170.754	70.1109
	-11	20	9	-39	-10.1518	11.9423	-23.5811	15.8079	84.7653	-47.2748	170.827	140.655
	5	5	12	-83	-16.7989	-55.1832	-28.9281	-56.62	-38.1798	43.7167	10.9689	-40.7336
	43	11	-13	-20	69.1505	-6.45377	13.818	123.747	109.829	-81.1375	-167.722	-174.542
	-29	34	18	6	-1.73916	-43.3564	120.019	14.0378	34.872	56.4286	-51.9368	-178.6
	2	14	45	-1	-10.2131	-36.2689	37.9048	-28.0747	-32.8132	21.5921	-69.7011	37.273
	-22	-59	-35	19	39.6611	11.6499	-89.782	-160.129	-26.8403	7.62972	-122.277	116.709
	26	5	-19	-35	4.94927	124.366	17.2374	9.4552	67.3385	-16.2085	-43.6654	95.3357
	5	27	27	-40	-164.005	-94.9176	-53.0357	2.50385	38.3399	40.4389	-129.601	75.5239
	-3	32	19	-21	-40.0989	15.9983	-33.3009	-12.5482	-16.5398	94.9574	-13.7489	54.7184
	-32	7	32	19	-3.21921	-40.9666	31.0062	-91.9488	19.5171	44.809	106.681	116.306
	-8	-10	7	13	-36.2124	-18.6302	-85.6074	-52.0089	2.31372	-41.0444	53.7239	-65.4389
	36	41	18	-5	16.6812	14.8983	89.5515	46.4668	-1.18731	-104.233	-129.759	-104.551
	-1	-16	25	-48	9.8285	52.0643	92.8777	-24.9205	-70.7667	60.5383	6.6579	-63.7037
	-19	-4	-13	-5	-92.5829	-9.87275	7.30157	-111.219	-51.8704	55.6594	-72.3451	-65.3138
	13	-6	3	-20	-6.15517	-108.721	10.4251	-39.2786	-28.5268	148.181	-84.419	116.186
	-6	1	-20	-3	-19.4106	99.4251	9.53733	-19.2094	-111.344	-26.3922	-50.5749	24.7557
	8	44	-5	23	47.7608	-43.0328	68.3923	130.065	67.1365	131.235	38.3278	-18.435
	29	-14	9	12	-39.445	-107.854	165.416	138.809	-119.684	38.8302	41.1639	-93.0965
	-10	0	-20	23	48.1715	9.85461	-3.66059	39.6875	64.0945	48.4457	45.6468	-33.0315
	21	5	-16	-22	-57.0571	-42.6797	-53.6603	-4.56804	101.337	21.207	179.505	-115.107
	36	-12	2	-11	122.12	-22.332	-4.42171	-18.0723	39.9134	113.886	-58.3307	46.4134
	11	43	9	0	-54.5681	13.0604	-2.51513	-73.1941	-16.9252	-15.8267	-85.075	-18.9476
	21	16	-18	-8	-66.8723	-12.0357	-2.93888	-25.2606	14.6116	-96.5419	39.5608	-14.7051
	-25	18	2	-28	-10.0302	6.80681	-82.6539	-6.94786	-13.681	16.3035	-83.9192	-48.9028
	-4	11	54	-1	21.4879	-19.6308	-86.6257	-21.8696	35.5299	-12.324	70.0889	15.7258
	-20	-6	-9	-25	10.1227	-34.1005	-118.377	-31.0331	69.1752	-13.5383	3.86802	-26.9041
	-6	-4	1	4	-36.3374	-27.7318	-19.4325	-131.028	79.99	-9.13402	-114.473	30.3238
	17	2	-12	17	-140.565	68.615	-0.470289	16.8425	0.909038	49.4061	28.5275	-130.523
	-3	28	-12	-9	-62.6441	22.8032	-35.6823	16.9396	-19.3701	-70.1387	-6.54345	-59.0479
	-26	-5	28	-15	-12.4053	23.0386	-2.47924	-99.8046	-3.80274	64.5421	-159.101	11.8959
	-6	-44	20	-6	41.5633	-69.8424	-14.082	-0.970919	39.4189	-13.7748	-92.6856	52.2513
	15	-19	-3	5	-69.8425	43.4388	12.2984	-72.5343	107.564	-121.482	-23.6752	177.78
	1	20	10	8	-26.7741	25.9961	41.1701	-109.366	-71.7472	38.0545	-168.292	7.9075
	-18	-2	-23	19	16.0836	-12.5608	-67.1764	50.1838	-69.159	148.784	-167.916	-12.4399
	29	14	-17	26	-15.2466	6.57419	-146.323	135.456	-2.23736	32.9874	54.2152	8.66266
	27	1	-25	39	42.4787	-49.7612	-1.38822	-62.5609	0.268998	-62.7773	-43.9151	-37.0899
	-1	-18	-32	8	-38.6676	60.49	-8.14403	11.8099	-26.2564	124.699	132.086	42.1039
	16	7	-28	-27	-47.35	41.6274	-32.6439	13.8216	163.379	19.4942	27.6326	71.8787
	-13	-6	26	8	-43.6497	47.7042	143.841	24.2053	61.1736	-9.57065	110.714	-97.3868
	2	12	5	9	-2.58144	-46.9675	-60.4746	-9.03498	40.7976	-1.05848	-55.1352	-146.051
	17	-8	3	25	26.24	-30.8236	-103.918	41.1579	31.3577	105.13	30.1571	-138.041
	-7	-14	1	-1	19.6972	-71.7015	-171.587	-8.72008	84.1647	-101.397	-17.729	-73.6714
	-13	-27	10	38	-13.7809	-101.766	41.6524	58.5705	-86.495	-61.1079	-11.9053	174.099
	16	12	5	-26	11.1565	-89.3002	-139.215	17.7484	16.3724	-37.8918	-86.3036	42.0848
	19	50	-6	91	23.1437	-0.644443	-94.2781	-103.48	35.9407	5.76763	34.4486	46.6815
	-2	0	40	-4	19.8796	27.5982	158.55	-22.802	73.4778	31.3932	-138.433	-34.5467
	9	-1	2	14	-3.76953	-15.57	8.50356	-154.683	12.5033	-5.91618	52.498	-25.7015
	6	32	-27	12	1.2342	-2.57483	25.1068	60.3812	-26.3404	44.0962	4.97234	-91.7149
	-36	-2	-6	18	56.6319	-30.1197	8.4823	14.1991	43.0695	28.9836	16.0033	14.6798
	18	-13	-22	-72	21.9978	44.4486	-18.3551	-73.1878	14.1803	14.672	-67.8759	75.2397
	2	-18	-57	-52	-7.42626	-57.4538	59.2393	11.8163	24.047	-85.771	46.017	-107.78
	12	-16	17	-2	-32.0985	24.3208	24.3339	-86.1454	55.8551	51.3454	-56.1856	4.78913
	12	1	-21	25	-91.0618	3.0583	32.2169	-15.5145	126.365	44.7174	-45.8801	-137.966
	-23	14	12	11	-24.5727	50.1233	-6.64064	44.4862	-123.415	26.6935	-98.9393	-77.905
	11	-7	-1	3	67.9307	-79.3052	-15.6905	52.8952	-43.153	-51.9583	25.8817	-12.2024
	17	9	16	-18	-26.8099	-20.6514	39.0833	112.171	-22.7346	-11.1105	-122.999	83.6346
	15	18	-24	-18	30.0105	-2.31331	41.7697	-96.1001	-34.2533	0	79.9129	-64.4492
	6	-25	0	-32	-94.0377	33.1062	23.7955	-4.69786	-23.6186	-39.0889	90.1772	36.6405
	6	-8	12	-10	-13.5983	0.245487	11.4532	-9.90034	-2.77295	60.4393	-53.1523	89.364
	9	4	31	-6	-27.8263	52.5162	-41.7853	-44.426	-23.799	-6.28826	-18.1747	89.7638
	-11	-30	25	-1	52.5292	-60.7661	-79.1574	58.2921	87.613	-72.0658	-26.9691	95.3337
	14	-16	9	-8	10.8888	56.9405	-121.8	-150.357	-83.418	130.306	-58.9473	-116.472
	17	-4	-43	-5	79.3524	136.367	21.9854	9.25423	-11.1221	90.3309	-30.1476	171.78
	5	1	17	1	-41.2576	-13.3611	70.2397	-60.4155	96.8782	-39.6734	-143.179	175.241
	-1	-3	1	20	48.3254	27.0815	1.78463	179.311	8.37737	-83.7785	-9.81278	10.7408
	-12	2	9	-8	14.7441	-1.28962	59.0656	18.983	62.9032	-6.31079	-45.6696	-29.8384
	11	8	9	17	-51.0243	-60.8492	33.3709	-63.5012	2.01044	-76.8051	83.6238	82.8791
	2	-13	24	33	52.5613	8.46231	25.9174	126.452	-51.9207	24.3932	-52.8571	49.2383
	5	15	-28	32	31.7419	35.7342	34.2514	48.2483	39.7331	0.730269	-68.0383	-83.582
	-34	-15	-3	23	-1.50448	-95.9962	-2.18086	-25.9378	-29.3464	-82.3226	-14.1695	-0.289846
	3	-26	10	43	10.115	38.3612	9.88424	-33.527	49.2229	-33.4611	88.7117	152.841
	-9	2	6	101	151.915	46.3164	-21.9289	18.5548	133.917	14.3182	-145.354	28.9523
	-10	3	-15	-33	-59.9565	57.0715	-105.081	-19.1031	68.0994	-119.134	-28.8802	67.2049
	-63	-20	-78	-9	60.8757	-2.35351	166.516	38.9033	-34.3287	16.9409	105.68	57.0179
	-23	5	-40	38	-1.04725	-82.5988	155.136	62.9769	33.3993	-116.941	19.3163	50.6294
	25	5	2	2	-39.8971	-17.9368	-13.3573	10.4069	-91.9519	-40.5347	64.1501	-103.786
	20	14	40	7	-16.1178	-5.20198	17.224	-32.4477	10.7871	130.794	-135.347	-36.4854
	158	-8	2	9	19.0474	56.9263	-2.11285	-65.567	-27.8488	84.3199	106.256	-160.818
	-6	-12	6	13	-126.314	60.9727	25.85	152.821	52.9182	90.1292	-22.1084	-18.427
	-34	-11	12	40	-106.305	30.3269	41.836	5.5704	-69.2338	-36.5884	53.9148	90.3654
	-10	-31	36	-3	6.08505	61.8262	168.426	-46.7278	-25.4602	68.3915	11.8971	-71.1649
	41	8	-13	-148	-7.42977	54.8616	-88.9916	60.3093	3.69147	39.6888	-175.481	50.2978
	10	-8	-8	9	-29.4502	-25.6608	88.3482	-157.261	66.0563	103.363	137.602	-172.306
	7	10	-44	3	-96.2102	-77.9496	-117.844	20.9711	59.2125	145.744	101.708	149.326
	-20	-19	13	1	95.9722	9.83701	145.287	23.3803	32.1631	80.8736	10.5432	26.6313
	14	-25	-11	20	-76.2733	-49.0422	-87.1531	-127.571	5.77343	-88.951	36.4118	-68.3083
	0	28	35	8	-19.0552	25.3247	-159.551	-95.6752	-20.6299	-10.4437	-131.566	28.3825
	8	-7	1	-35	-62.4791	62.9956	-30.5505	14.9894	23.9658	-74.2126	-130.81	1.93679
	-21	50	-20	56	-76.8466	-30.4132	16.4282	149.171	42.3226	-6.2239	179.762	-46.7448
	-9	-5	9	-15	19.6275	17.4914	-148.357	-16.1678	-13.6527	-34.6065	-70.9667	-58.3768
	-14	15	-37	5	60.6395	50.931	-87.5722	-1.57702	-142.302	-65.9341	-66.4219	-14.716
	-81	2	-3	17	-51.7686	45.6767	17.4711	45.0521	142.516	13.192	-54.7629	-56.7704
	-6	133	43	-82	-13.9235	-41.5736	-73.2875	-22.477	-9.48315	86.9361	8.32262	37.3554
	12	56	34	-99	-25.7148	-62.6443	-52.1008	-158.348	35.6501	45.1716	-40.0743	-4.25248
	-17	30	-29	34	-77.5315	8.11273	-55.4767	-18.7964	-50.218	-3.78635	28.0532	150.724
	4	24	-27	-137	33.1989	-72.4072	64.5023	30.7316	62.8502	-32.6709	1.36479	-38.0486
	-1	11	41	-10	1.44478	-113.905	-11.6232	-132.712	-0.794573	89.7002	-114.33	19.2206
	-21	5	-36	-49	37.698	2.9034	65.2722	-92.4828	-8.49459	-27.2114	45.5092	151.872
	-1	7	20	-42	20.8155	1.82436	39.379	83.8875	-31.7238	40.3758	10.6882	171.476
	7	53	-3	-90	14.1225	-38.9606	-17.1971	90.818	76.2434	-0.915263	43.686	-148.859
	-7	-4	-1	8	-27.7837	82.8594	121.477	-88.1714	-49.7435	42.9917	-20.3924	-96.5955
	-36	4	9	-115	21.1335	48.9926	-0.159268	-22.2959	12.0151	134.938	-171.974	-24.5431
	11	44	-21	83	-11.4594	-22.3051	-20.7937	13.0653	4.61231	-66.8125	-116.788	-35.2637
	7	-29	-18	17	14.596	-74.2009	-38.9525	-23.691	24.7768	151.055	-102.64	150.545
	-73	26	8	8	18.6986	152.781	-13.1696	-5.27211	-2.6736	-62.5788	-103.683	85.2261
	-18	-24	-7	-148	-21.6689	13.4153	41.7295	36.319	-167.701	-44.3488	9.17767	-133.579
	-4	2	74	9	-19.3207	44.624	-4.00082	-32.4528	-39.5852	3.54477	80.255	105.18
	-8	-5	-16	-20	-56.1324	-12.7246	-7.19105	-110.548	-60.2493	21.6219	95.8532	-29.8138
	-19	37	32	12	39.4807	72.6926	28.12	-126.017	50.031	-44.7892	84.8503	151.647
	-13	11	17	-81	-7.05661	15.5193	10.6437	-12.7264	11.0956	31.6085	-168.34	-1.35302
	10	-20	-6	28	47.498	-0.451392	18.5561	49.738	33.8235	-6.93939	-166.428	-7.62323
	-25	-6	9	-57	-25.2493	-107.529	-37.5674	-136.921	-31.4974	-37.4635	160.278	-176.196
	-4	-7	-9	26	49.5537	-55.5398	-16.9846	155.047	-6.28194	-3.53047	-49.2179	20.918
	6	-22	32	9	74.0619	26.6206	-39.5297	60.1458	-83.941	107.782	-43.3452	47.3726
	-8	2	16	30	20.531	-40.9955	-4.11904	22.8327	13.135	-90.078	125.361	66.5846
	-9	-32	-4	-8	34.9635	-78.1491	94.9331	-33.5331	-27.7268	34.2125	112.142	-51.4953
	-20	6	10	37	11.7849	8.24616	73.3244	-9.27828	24.954	38.4217	-48.296	115.919
	19	66	9	40	-19.6981	-4.42934	-161.332	-129.851	0.10349	-33.2659	40.2352	52.5912
	16	-20	7	-32	-17.2819	22.3496	107.996	60.0442	94.4706	55.5771	5.65487	-49.7617
	12	-6	-21	10	33.4348	22.2171	-72.9842	-69.3855	-6.64866	73.4465	125.983	119.95
	-6	-5	-25	-74	47.6948	-10.4125	29.8637	-91.6438	36.3272	29.7608	75.0776	-41.8319
	10	-40	34	-18	6.4523	-13.6555	20.6881	15.0153	41.0692	34.8937	-31.1425	165.789
	26	-33	-21	-2	-10.6241	-15.306	46.4008	-16.3303	-3.66202	43.9838	-67.0142	-24.552
	-1	9	-18	-23	3.21877	-3.81778	42.7127	-22.4643	39.5287	-4.0018	91.3001	-93.6461
	9	2	57	30	-7.72663	16.8165	-17.6395	12.8627	-9.39824	-73.0553	-59.0822	-159.858
	-21	20	20	36	3.1645	-16.2092	12.715	-51.7229	35.5298	-7.56585	-49.2928	-120.196
	4	24	24	-31	-30.2041	10.6057	90.8611	-0.971796	27.3175	-39.9535	33.8237	78.8069
	3	10	-7	37	-91.3153	1.80168	129.274	27.6968	30.3697	56.8191	-34.5818	-22.8624
	-12	-2	33	7	30.0128	-7.66195	-24.3217	-54.9701	-64.3519	-9.87957	-142.811	-125.727
	0	-3	12	41	30.434	10.0149	41.4016	7.09465	86.7164	142.484	-24.3158	74.7065
	-18	2	10	3	-25.4881	29.793	55.2432	-52.7418	-24.3827	-12.2452	14.5988	48.8466
	5	14	-11	-4	83.9094	-24.8096	51.0771	10.3174	-157.145	-60.7603	128.754	-119.395
	3	0	7	4	23.7833	10.8985	-58.8375	-78.6111	-23.6547	-5.16389	-47.3606	-166.191
	22	-10	14	19	-30.5944	40.8214	-57.9514	-74.9263	13.1932	-66.6916	20.5623	-76.0645
	-1	12	-29	-29	28.1151	-30.0873	-126.815	-79.6193	4.69549	68.6745	-119.109	-163.273
	16	-45	-15	41	-98.6458	-129.202	29.5716	-6.91434	-104.41	-38.4365	-176.439	-21.0274
	-3	-18	20	5	-19.599	-37.1636	-16.007	0.621565	-35.9419	-1.66843	-44.4329	76.7078
	-27	-19	-5	39	7.89054	-67.8719	-23.2381	-7.19113	43.1852	31.2114	18.1141	-35.1224
	-8	-4	22	8	-12.0202	13.3473	24.4067	-114.525	67.1365	127.801	139.543	-85.1403
	26	-22	21	29	-8.82195	-22.682	-6.49665	-17.2189	42.2858	81.3359	42.4614	-8.21277
	-14	-7	-6	-5	-3.86111	-45.6881	-10.7283	-145.32	53.4509	3.45331	132.068	-33.7363
	19	30	-38	68	-7.91425	20.8847	19.9733	129.375	-6.09522	133.887	31.76	-90.4924
	46	11	-30	-35	4.82238	-7.08193	-173.322	17.7405	-93.3096	1.6521	56.2029	-162.511
	-16	-5	-8	10	-10.0716	54.9441	-49.065	66.4631	24.1052	90.4315	-59.7719	112.099
	24	3	-9	-9	4.76687	-19.6381	-11.7207	-34.6782	24.5539	-28.8018	-151.728	5.63493
	16	-15	5	-22	-22.9612	-1.94396	95.3571	-107.792	65.2603	-36.6071	-104.422	-52.0887
	5	19	-7	-18	52.3146	75.9503	9.95558	-7.32587	74.4463	-110.488	-8.77902	136.625
	20	26	8	13	-7.94673	-14.3039	19.6602	-35.6337	6.46615	4.10774	124.962	123.035
	23	25	-32	5	-123.563	-61.4185	135.154	-163.633	-71.6627	62.4345	25.6825	157.481
	-29	35	13	-167	-52.2038	21.734	36.9786	101.389	-59.8745	20.6024	-18.3486	109.398
	3	16	25	-14	-38.0615	70.2328	-56.7214	41.4562	-30.6313	33.1063	-70.5955	-26.0535
	17	1	14	-9	-3.15965	23.4389	24.2553	7.76415	12.698	6.29684	-123.936	-25.9165
	17	10	-16	9	-12.9466	46.0336	-142.024	-117.227	-106.242	-29.1384	101.982	16.8674
	30	-12	33	1.13687e-13	-18.6342	-71.3804	51.49	14.6209	-18.685	-16.3504	25.7191	-44.5818
	-14	11	-3	132	39.7089	-21.9584	10.9616	-20.8411	-0.764787	-8.01557	-159.542	19.1891
	-7	-21	-7	21	27.6829	-12.6324	-65.3197	38.9496	38.6505	32.3816	116.956	-36.2914
	-12	-7	3	-17	77.9233	135.742	-0.865163	19.4863	-15.1835	-31.7523	-69.3741	-25.9825
	18	54	-31	-7	-22.064	-47.6243	14.9166	101.319	53.5467	-62.6657	-76.9891	-77.1399
	47	-45	12	22	-9.26481	-22.954	-8.23967	78.5793	81.5153	-33.7294	81.2299	-62.5736
	-1	17	-40	104	27.5326	99.5849	25.1546	37.3147	-5.78813	-96.3236	-14.615	-103.331
	-8	36	14	20	68.4008	18.5258	59.8163	-19.2099	3.14652	-12.7334	14.5671	146.643
	-25	-16	-4	-19	-69.2389	12.4558	17.2371	-25.3323	96.0456	-20.0885	-83.5956	-93.378
	-17	9	14	-10	-24.4125	-49.5962	0.699926	-146.486	-68.0076	-20.2123	-3.3879	-11.6026
	-10	-40	-13	16	-9.87268	29.6633	26.8325	-64.3531	22.0714	-39.03	-131.331	53.3443
	4	-15	-12	19	-62.3402	3.45481	20.3275	-17.3649	3.54621	-16.0342	46.5696	147.64
	4	13	18	-45	-3.79226	10.7259	-16.9727	-36.2618	30.7837	15.8209	57.7289	-150.275
	31	13	23	-16	-20.5902	24.116	179.543	-27.1395	16.5032	19.2079	147.93	64.8124
	2	-9	132	47	36.7989	9.82367	10.5316	-71.9114	-60.5326	-19.3054	151.416	146.582
	0	12	30	-67	32.7093	21.3523	80.1651	-21.4672	-38.8789	93.0752	44.0366	16.6659
	9	-36	-25	40	70.3281	54.3883	39.0293	-30.2071	-1.63814	-4.05266	35.0296	32.8204
	-36	-8	17	-17	55.7659	-3.47615	32.4111	-0.0373482	28.7313	-27.9638	-1.57547	-68.6189
	-33	22	-22	1	40.8151	-7.48977	11.8059	-57.9751	53.4393	22.0794	-87.1195	6.75776
	-2	26	11	-43	11.2871	-24.1127	-16.6172	-63.3971	-75.9589	4.51259	-98.6878	43.518
	42	19	-26	-12	40.7497	6.42403	151.5	46.6986	39.9604	54.1052	15.1193	-153.523
	2	2	-16	7	22.0594	47.5237	-74.781	122.764	-89.7007	-9.98778	-75.1127	-91.6913
	-20	5	8	15	-23.7019	74.5711	-59.9981	-1.12352	39.5799	-52.0429	113.321	-30.1043
	-6	-5	-65	40	38.4613	79.2828	15.5496	-178.773	41.1106	-91.6944	21.794	44.92
	36	-45	23	42	40.8688	30.8498	28.5667	-19.9664	65.4208	16.3325	133.664	10.6638
	-7	15	9	101	77.3581	50.0652	-24.1899	25.8307	45.1385	-139.033	109.047	-34.6929
	-37	-51	-60	-19	76.7096	-16.7512	-37.4521	-155.626	-48.5533	-25.3462	15.8642	45.1246
	-9	5	-52	-4	-4.73371	61.8435	45.5084	22.1814	7.17159	18.0504	-99.3115	12.5989
	-18	-5	-25	-18	72.9932	23.1907	52.4961	26.0649	42.9047	61.456	-52.0322	-63.7726
	-12	23	-28	-18	13.1139	-22.3995	-35.4873	20.2543	26.0816	92.8903	135.734	-159.407
	31	44	36	-31	27.8218	-14.3257	42.637	5.51208	35.5399	13.9037	-96.7904	53.4031
	-15	2	22	-50	-60.0535	57.4911	13.3189	23.2638	8.2186	-41.5948	-80.4136	-137.268
	12	-45	102	22	-71.5893	35.9223	98.5374	-52.8223	-8.21001	47.3232	18.4174	115.814
	-8	-43	-27	-27	-3.14722	-135.421	36.4821	48.8723	-62.9073	45.2928	-94.1862	66.9805
	0	-42	9	-25	27.6247	74.18	53.0047	127.964	-29.0585	-11.2186	-149.846	10.9209
	-16	-9	60	37	9.90498	-67.6172	-36.4248	-39.3206	-11.4751	-124.097	-7.51486	119.892
	-13	74	85	-18	-17.8468	-1.31595	72.8106	-8.25633	33.6357	32.1238	106.246	163.039
	-17	-31	-16	-7	5.91627	40.385	-42.6183	-107.488	-23.8404	-87.4283	25.1324	-41.5175
	-6	-3	11	-7	13.8232	7.91354	107.312	-31.7288	-45.2017	-54.0557	-52.488	55.1138
	8	-27	8	-26	35.7358	-18.8149	33.989	75.3971	-85.7988	-43.2573	156.691	139.563
	6	23	16	-23	10.0624	-101.47	30.5633	-179.699	-43.4288	101.835	6.08628	-83.0326
	-3	14	14	12	111.37	78.6485	47.273	-20.8111	-89.4039	15.8827	69.1973	-128.179
	-15	12	-14	-31	-0.532111	-17.2563	-11.9895	-104.645	-49.0253	-3.90089	-75.9665	33.1388
	-17	-8	5	-1	17.4364	4.00712	-20.0804	53.7324	128.4	32.4198	129.826	-51.6703
	21	-7	-3	34	74.3213	-124.43	-16.3712	160.056	21.3091	-51.1966	-30.9153	90.8604
	-28	-17	7	-16	-5.17166	-4.87424	-3.8693	-9.87964	-154.133	-26.6009	63.4409	-121.089
	16	1	-18	-10	-18.7334	-41.189	25.5991	-34.6305	-30.1611	133.17	123.312	167.182
	1	-43	-22	7	-84.0946	-65.6216	-118.54	-52.9975	18.8799	-103.199	-3.65007	82.0486
	-15	-3	-23	32	8.81157	13.7455	79.1597	-52.2808	-13.4213	-33.4099	-7.45946	137.539
	56	17	2	-4	-2.87592	42.5208	-42.8647	107.625	108.699	-4.81808	63.183	134.057
	-6	-2	-50	5	-25.9799	-24.4869	55.2053	-9.67029	-38.1844	116.732	-42.5576	24.3963
	-5	-5	42	-1	-33.8104	-10.9569	12.0408	41.5165	-9.70072	-41.8086	-7.90716	144.667
	-4	12	15	-21	-8.85573	36.3506	26.1055	-152.496	10.2892	111.724	27.7139	63.9029
	3	-6	-60	-48	29.9547	32.7213	-33.6589	75.5933	-52.8139	115.874	129.268	131.013
	-9	-11	-21	7	-31.8859	46.0451	-22.6499	167.013	-65.3779	-68.5779	-33.8484	-162.928
	-22	25	-24	127	-73.8683	10.1829	-91.6663	-7.27054	9.69887	-19.4664	176.853	-1.68604
	13	-23	18	58	12.9959	-122.213	-86.8081	-69.751	146.381	44.7337	41.0803	68.8195
	44	-8	-7	5	11.5873	38.858	9.20133	-60.2969	-38.5216	-10.791	-84.7491	6.97431
	10	-30	-16	-13	-23.6435	-20.2588	19.6691	-22.1392	-24.4497	-23.1345	75.7727	45.7957
	-9	30	-16	23	19.4303	27.9278	-38.3938	-10.8885	-50.7227	-72.8057	176.491	43.4789
	-20	2	25	3	-10.8863	-99.936	-73.3801	109.679	100.942	94.3021	100.224	174.336
	-24	1	16	17	20.1816	8.75042	61.8502	90.0599	8.27568	46.7898	-22.8641	64.0682
	10	-3	-8	-59	15.2318	-76.4195	38.0313	0.154568	23.295	12.856	-50.3787	111.218
	13	-3	4	9	2.69356	62.3613	54.2507	-150.218	73.8154	-74.4626	33.7626	38.867
	-15	-6	-36	-6	-43.0318	-27.4392	22.0931	133.738	168.639	-31.4678	20.7029	-135.278
	35	-1	-5	34	59.4388	74.0724	88.3052	-155.334	51.741	117.64	-122.262	44.8964
	13	19	53	32	-34.9827	43.2202	4.59739	-26.8491	43.5854	39.2525	-117.392	34.6796
	25	-5	23	26	59.8963	-83.3129	5.62314	77.8618	45.7845	137.958	-67.2943	-151.953
	13	-12	-29	-11	111.32	-34.6488	173.366	58.706	2.63643	37.4573	-113.018	-121.789
	55	-18	7	12	23.0808	-8.48248	95.3428	-21.7682	50.0298	97.2176	-123.391	80.4471
	-3	29	-1	34	-48.2225	23.0527	-144.827	30.9868	82.48	-61.3467	163.95	-39.8927
	20	-7	3	10	-17.2479	46.5489	-26.1865	-54.6876	-2.90185	-104.572	125.127	-116.718
	-5	-24	7	12	-68.3874	-29.5206	-25.3283	-125.843	52.7513	-17.9766	-106.574	-6.60633
	31	14	-2	3	-11.8019	-110.87	-70.5236	173.582	28.5789	70.7375	128.901	92.5787
	-13	8	16	11	46.2326	-50.5992	86.1429	-20.6328	86.6988	-47.9478	-71.8889	143.055
	-6	-8	8	6	-49.1668	-8.67779	49.7646	37.8013	-71.1725	-54.7602	70.1016	-40.9604
	-8	-24	18	21	-14.8369	-2.15891	-26.8317	-78.1475	28.4786	-30.8135	-123.467	-115.681
	23	37	34	17	2.66216	41.7766	6.33903	15.0114	-73.9817	-29.128	0.896242	62.9015
	13	-10	-30	-12	-28.0692	-0.848132	125.152	-99.0448	35.6003	14.2903	-139.066	-144.193
	-30	18	22	85	87.2952	-28.515	-26.8755	-68.4545	-55.396	32.4224	87.1736	40.402
	16	21	-7	-28	-14.8123	26.3946	-12.3819	-5.97913	57.3969	110.77	-58.618	35.3926
	-25	52	51	107	-54.5436	26.7567	-60.2008	-8.51297	18.7999	-8.23179	123.756	55.9127
	7	-1	73	-2	9.7233	30.9641	74.8537	7.54125	88.2184	1.80426	41.4997	-86.5769
	12	7	44	7	44.29	-24.94	-27.3812	-87.8983	-98.6783	-113.218	48.2349	32.436
	9	12	6	90	12.1992	-46.4725	-40.6234	-3.77483	-68.6354	13.396	-56.9282	58.826
	14	5	-3	29	-11.8813	-14.3564	55.9683	-52.5496	23.2773	22.3914	-103.108	40.569
	-7	-21	20	10	-51.6948	22.2726	-13.8754	-59.6165	2.72696	-48.635	34.7743	85.1362
	15	6	37	13	29.2428	-9.51065	-34.9661	-90.8706	-83.8376	52.6018	-46.4346	20.1537
	43	-11	-43	44	50.7893	-12.3253	-148.146	79.793	33.7528	-52.2151	45.5058	164.463
	-26	-6	-15	-48	-25.6317	-16.9888	31.5716	18.6698	-13.0665	-20.391	-19.4524	-65.9499
	-17	27	38	12	-19.9445	30.4805	70.2742	-73.1942	109.827	22.5092	-62.7323	43.7254
	1	-4	32	31	5.82322	35.9836	-73.7312	6.4048	27.9948	134.868	-121.318	-15.915
	-28	51	-7	-27	104.026	83.4622	14.5247	-0.779246	-27.951	-71.1148	-62.6131	-18.4921
	-40	-23	10	8	12.2444	-9.83626	-75.7103	19.919	82.7187	-28.5491	44.9273	-47.1045
	25	-14	-30	-94	75.5142	-28.8922	-34.9562	130.673	13.6477	106.632	-16.8875	13.597
	3	41	34	14	-12.9967	17.9767	40.224	-18.0201	36.1941	-22.5966	34.6163	-98.3311
	-6	-4	26	-152	-55.0848	0.915416	-50.7443	84.3548	157.365	-34.3601	-17.373	33.1818
	2	-1	8	18	116.016	-51.8353	-3.18679	-37.3617	-37.7805	1.65665	-36.4665	34.244
	10	-29	-16	-62	-8.56302	31.1003	-3.17188	51.8083	72.949	-10.0136	71.4722	18.7226
	-3	2	17	60	-13.9587	16.2606	105.42	-148.49	-28.4464	67.8032	7.16149	11.2188
	-3	-6	19	51	13.9558	-23.8815	-92.6429	36.7582	-91.6508	-7.333	55.8989	-12.1647
	-11	6	15	37	22.4513	-39.8234	14.8508	91.4127	-19.7557	96.5145	-20.4582	91.6894
	-8	-19	11	6	-0.830421	-46.6372	40.0269	82.7241	27.5818	86.8588	51.2118	5.67951
	27	42	10	42	9.145	-20.199	-122.481	9.95139	88.1213	-8.40143	33.2192	14.0335
	0	21	17	-12	-79.1149	-6.92813	-5.3784	-8.02608	75.5005	-28.5344	-134.42	-103.509
	7	6	37	-7	-9.31823	-1.40354	0.223279	-9.75756	-32.5928	98.1627	-5.44357	25.2989
	2	101	-33	151	-56.4819	-72.0664	93.4121	10.7903	-34.8955	6.70188	6.08131	21.8015
	10	0	-40	-25	-64.8228	-32.7782	-25.0411	-4.12851	-102.364	22.085	-44.2541	-128.819
	16	-25	60	-39	-64.1487	46.199	-3.30264	46.9037	52.25	-15.8786	25.5273	-16.2426
	-26	27	49	-7	-105.92	-103.765	20.3761	18.504	-129.834	-71.9441	14.5525	163.717
	-5	3	40	165	9.45871	13.6135	-119.427	-72.6684	-76.7161	36.5858	-84.0689	-18.2654
	-22	-1	0	47	61.1812	67.2775	-33.8233	20.9069	-3.42591	58.8401	5.39076	-8.75171
	10	-22	15	-14	8.0164	-28.7231	-61.6649	79.2021	20.5568	-29.3817	73.8524	130.68
	7	-2	28	41	-0.264077	13.6376	14.139	108.086	54.0489	24.2799	-48.986	-32.0083
	4	-39	45	16	25.5625	-20.7547	144.926	-45.6891	140.989	-128.06	28.0774	87.2707
	13	-57	19	-17	-10.1503	-39.8869	-5.24304	-20.8811	-56.3232	137.868	1.77976	38.5243
	7	36	0	22	12.631	-20.9949	92.2887	-24.4651	-73.5613	-42.3462	146.344	44.5228
	-20	4	13	11	34.7647	81.2714	115.992	47.4521	17.5348	-46.4401	-105.901	179.36
	-13	11	-6	13	36.0078	-25.4138	119.057	56.8699	-59.5438	27.3918	18.0657	136.241
	-6	13	-8	2	21.7761	-6.30433	-1.45131	-16.7461	23.7142	103.988	-37.1025	133.418
	-11	-9	-13	-102	-35.3653	-47.1162	22.2093	31.7274	-81.23	175.05	5.77663	-171.446
	10	6	-12	25	-96.5307	-179.86	-163.104	-47.4951	-2.38384	122.645	-122.683	17.6719
	11	7	-1	18	-9.42554	-47.8215	-47.736	155.909	-10.4299	-176.31	-10.7929	-15.8363
	2	20	-8	0	33.82	-47.8996	97.8381	4.53281	-172.485	2.17083	109.874	34.3803
	-3	8	-24	-172	88.9511	-43.8361	-36.1294	146.46	-63.5756	-56.1739	0.897721	5.80577
	-4	6	0	40	-74.5517	12.4025	-9.25498	-2.28388	-1.20672	41.2179	149.336	-160.631
	10	94	13	19	27.3343	-65.7963	175.84	100.281	102.588	43.3711	55.9585	-18.6597
	-6	-8	3	-10	-8.62574	-41.8625	-11.1643	92.565	-61.786	13.8797	73.7232	-30.5729
	7	-4	15	-4	2.79272	35.0396	-53.1609	-135.981	-24.8028	-35.7243	6.84452	-5.71601
	26	16	15	-19	-19.3752	35.0816	-8.73764	20.4194	-74.331	50.8515	-106.267	-37.5598
	27	-17	0	11	26.1376	44.3356	80.9159	3.42638	121.567	80.6265	-51.2411	-29.1419
	6	-29	-9	51	-65.5667	110.734	-29.097	-111.262	116.846	-4.15575	-176.871	-18.8887
	-11	-17	-2	32	45.0396	39.375	-57.8506	-23.0266	17.0282	-27.1464	110.622	-107.314
	-10	10	32	-16	-88.8237	46.661	-42.6892	3.99972	99.2655	9.76229	89.7513	19.483
	-1	32	6	-3	-59.7793	92.6035	32.9672	-39.5811	38.0754	-4.75895	31.5771	150.918
	18	2	-14	41	7.40003	-67.2902	-4.64896	11.766	-4.78017	-21.048	-134.428	-44.7719
	8	14	-96	3	8.55594	69.1979	104.673	-34.8211	50.3288	74.8771	-141.369	-108.933
	31	7	-13	-24	-0.0548157	-91.7795	71.3727	-3.81717	-8.55762	162.611	91.498	-177.154
	5	-7	-6	-5	4.14243	113.146	-27.1747	-60.6615	-43.8419	-30.6329	-115.769	50.2431
	-52	4	16	-27	98.5239	31.2393	64.3801	-80.4897	78.6762	34.5478	-26.0981	-116.657
	-4	-3	-8	-25	-54.2074	8.11917	-52.7084	91.4943	48.8912	58.5059	-174.655	48.8544
	13	-4	-36	-6	14.9993	69.8375	7.13783	-120.89	66.0873	-3.79783	-27.7712	-59.0807
	15	0	26	-10	79.6845	-64.1157	-28.7074	-13.135	-1.06056	111.324	-69.7642	-9.03717
	-22	7	-14	-1	-62.6058	-9.75592	-137.341	-8.16912	1.99828	33.3554	17.0824	0.0222629
	24	0	-2	1	57.0973	38.8274	111.958	35.9765	172.343	-148.88	143.643	-69.2189
	12	-14	-43	-21	-9.64506	-21.1276	-3.25566	11.8924	171.894	-12.4625	-16.2213	-132.822
	-9	-3	25	-7	14.5156	-0.993526	-33.685	15.568	103.547	55.9867	-161.316	142.926
	-1	3	4	20	-48.2686	-112.558	-40.7403	122.212	-4.31259	-45.0128	72.129	-53.5009
	15	13	-17	20	-44.6737	25.2566	12.287	-66.6516	-36.7184	-7.6647	-43.2184	-115.662
	29	33	-24	-8	-79.0354	-113.116	-29.6276	74.1739	-3.61074	33.6363	65.1538	-90.0399
	-15	30	152	38	51.6354	153.208	6.32579	116.466	5.33319	-43.1115	62.2216	78.6627
	35	-28	-10	15	-15.9967	32.5058	61.0642	119.388	-12.8051	21.2699	-175.862	-102.556
	34	4	-20	54	-145.543	-27.0209	-13.9739	19.4415	-29.5811	153.67	-72.1291	-93.6176
	0	23	-7	-5	2.2542	-16.4209	-18.3648	79.2585	34.8802	86.4763	27.7715	-4.74729
	12	10	-2	7	-7.68864	81.3179	37.875	12.8453	-11.462	69.3907	-50.0258	-147.117
	41	36	-12	-20	-25.741	-59.1893	7.71938	157.186	168.702	156.531	37.8468	-77.5393
	10	-29	28	174	49.4418	-61.9271	161.523	23.1434	48.3372	123.003	172.57	-80.667
	-32	-19	24	-4	19.2024	-57.3178	-55.435	-144.697	-37.2327	-55.912	116.849	17.5899
	-4	0	-6	25	21.7341	-8.84716	-8.08563	-0.200263	-85.3552	79.3338	68.2525	-26.2898
	-15	21	-5	16	58.1903	56.9111	50.2298	167.482	16.5837	96.4684	39.6437	42.3974
	-4	-10	-41	-43	9.39257	29.6036	-40.8286	-112.26	39.3263	-6.06487	164.907	152.022
	2	-14	-8	-2	18.5638	34.5342	50.2102	154.485	145.134	129.814	178.888	-26.6437
	27	-27	-11	28	-36.3079	1.30597	18.2994	-0.337613	-0.00633056	-89.7849	11.0921	86.2848
	28	2	10	22	2.53497	33.2371	-130.273	52.0414	-21.609	-42.2029	40.6964	-169.17
	21	9	-33	10	-21.7362	24.1358	15.2975	-36.4274	-39.2657	37.7614	-59.6156	-137.587
	24	29	14	20	50.3278	30.8317	11.7557	-19.1164	25.4776	18.4772	-8.05106	-9.39983
	-10	20	10	34	39.9595	71.1863	41.6796	-94.7468	53.3667	80.0442	1.72364	162.299
	-66	-23	6	-19	82.656	-86.5385	112.166	21.8787	-2.06267	76.8438	106.75	-110.574
	-17	-60	6	5	30.5732	-50.2957	158.902	-44.869	12.3244	-8.34085	-13.9965	-33.3741
	-9	5	3	-37	12.3642	-106.726	18.0784	63.5865	-23.6302	-142.319	-22.215	51.7152
	16	-27	55	19	-123.282	115.958	1.0118	20.0451	39.1254	-109.666	10.8399	-75.9936
	9	-18	-24	-39	-42.346	-19.1678	157.707	85.5713	111.476	77.8236	-36.4319	126.426
	-2	2	-13	42	-23.5109	-2.78661	163.469	14.2837	32.747	-77.9489	-45.7549	-77.5578
	23	-8	-2	-8	25.1612	-12.1877	0.814145	-149.148	-169.201	-53.3358	18.6157	42.2931
	17	2	13	-145	19.1565	-58.3041	-121.8	-20.463	125.365	22.3584	42.4042	5.55088
	15	22	34	49	22.2404	-100.366	147.405	-15.2985	89.2426	38.662	-84.9531	102.23
	4	32	-10	59	62.9082	-55.3963	174.461	13.8434	-168.264	76.6452	-81.4933	121.623
	-47	8	38	31	-67.1739	25.4722	-39.3087	-169.488	-79.3598	-54.5173	-7.61804	177.343
	43	45	16	-152	82.0872	-7.41849	52.6758	86.1165	-53.1898	97.7957	-33.2532	-67.3915
	24	42	19	39	23.3894	-30.7634	0.863921	2.32809	28.3038	120.565	0.699547	-58.629
	4	-20	-150	-2	27.0277	19.6498	-177.276	19.4655	29.8405	-113.933	11.8035	99.4379
	28	-19	17	-16	-17.2508	13.5349	40.2394	63.1622	-80.8095	73.8755	148.123	-49.119
	-10	8	19	158	18.0809	-7.74646	-136.342	-61.5939	22.743	-88.735	12.8477	-154.369
	-1	11	-27	171	-9.99049	27.0057	40.2302	-67.4044	111.763	150.249	118.077	-67.9323
	29	-26	44	-6	-38.9679	-12.8566	-41.628	12.6995	121.992	-25.5458	-103.862	-177.791
	35	3	9	-36	-58.3913	-100.783	-26.8373	-10.5888	-7.23976	37.5292	116.762	35.7753
	-14	7	1	14	-17.171	-23.3644	17.1759	3.14217	-10.1503	77.2838	-176.413	-3.32038
	-1	29	-20	-11	-55.2168	-32.7458	159.288	-10.7809	17.0223	-36.4064	-22.9491	36.8922
	-103	-17	-10	56	86.9605	-24.4576	-3.28261	5.9948	-42.1385	-30.7608	84.8789	-71.6374
	13	-20	13	-46	-36.4569	-45.8083	138.978	-83.093	-39.8953	2.10234	110.494	-70.0425
	21	-6	20	-25	-46.7964	-20.7508	-33.7005	162.059	-91.9685	-14.4472	-16.1823	10.6386
	15	11	14	-5	76.4828	3.38829	89.039	-163.862	42.099	41.9911	24.3862	-170.312
	41	5	17	15	-58.7816	15.5572	-109.107	4.72017	79.1629	41.5388	-0.456529	-75.2499
	32	-7	4	-12	6.19858	-58.3079	-17.6895	8.29209	1.80003	55.2549	62.387	-53.4348
	-26	-12	-25	-23	-98.0047	35.4011	67.3697	-145.15	28.3596	-106.97	-61.1688	-48.9825
	-19	-25	5	-19	-24.9719	9.32729	-105.782	168.66	33.4263	56.9979	6.8838	1.80404
	7	-17	31	17	-105.201	-20.6385	22.2405	9.64066	-11.0761	57.0142	-80.4405	116.788
	39	-3	-70	-57	-9.42884	12.0983	165.271	132.919	4.34618	-104.136	-118.07	-11.7091
	20	15	56	22	13.1117	-16.3863	-42.5919	-45.097	118.475	106.777	24.7858	32.1127
	-17	-24	5	-91	41.3156	16.875	-18.5283	-0.322877	79.6539	81.7761	-53.191	-73.083
	3	-15	-22	-16	-35.6639	-9.15207	-4.57766	-47.5745	-74.2456	-5.85272	1.08759	-152.63
	-3	-46	19	22	-15.7716	68.0533	37.86	-39.447	80.6818	8.01372	137.588	17.594
	-1	13	-36	-18	-53.6324	67.3551	-74.4814	-8.34783	88.4266	-57.7811	-29.272	-17.5272
	-4	1	-18	9	-42.3927	-24.262	68.4132	-89.7879	-106.063	25.2528	36.7177	-19.0377
	4	7	12	56	-15.8869	-5.99937	73.9999	-59.4719	119.828	38.1338	68.4841	-69.5417
	52	-1	57	-7	30.7957	-23.6175	-148.148	57.9388	-34.7469	97.6251	-118.598	-53.6283
	-8	24	-2	-42	15.9741	17.9879	-173.531	163.791	-33.2823	53.8397	94.9204	-53.4597
	23	28	16	-41	-5.67711	-34.284	22.2315	-85.5036	30.4741	-95.4664	-94.3702	20.7448
	39	2	22	22	-97.8283	15.7483	-7.11416	9.76953	24.9019	1.49794	-6.3799	-139.673
	20	28	22	-4	-50.315	-40.3113	52.8048	8.99147	-71.8225	-8.34388	66.7605	-40.6268
	8	44	48	50	29.0334	-13.8866	-135.267	-16.2197	-55.8234	52.5221	-73.6272	-136.093
	19	-2	-39	-15	-55.06	-19.6775	-61.2058	-41.2732	49.6408	65.884	77.9061	-18.8409
	41	-15	-10	4	-47.7209	-41.5526	-26.4947	-17.945	55.8619	-5.58722	59.4062	-65.1436
	3	-18	6	-32	-7.83822	-166.55	33.6853	-41.1853	39.5775	30.0132	-87.0363	58.1065
	12	56	26	51	71.6338	-21.9013	2.65955	-53.4486	-111.352	95.1492	-59.8794	-85.5922
	-21	46	-5	5	28.8741	-69.8512	-62.5529	121.474	-139.71	7.00264	42.5284	-60.289
	-34	-8	50	-170	-78.7745	-3.79486	-65.4231	-149.008	-151.447	58.5012	136.351	-24.0801
	19	25	-18	-59	-58.4886	18.2809	14.076	-35.0711	-6.74377	-4.60154	52.1261	123.959
	19	-7	-134	-10	-45.9992	47.0585	-44.0913	31.6836	18.5623	-50.1607	-2.00271	-152.474
	25	57	-9	37	-11.008	56.6956	-116.741	-172.586	-56.2609	165.77	66.4296	-163.675
	0	-5	-4	-80	34.2664	77.4211	94.6574	-8.27888	40.9395	58.0414	62.5546	42.0853
	-19	23	-1	-157	-24.2071	10.6134	4.15116	44.5647	-105.807	33.2394	5.03282	-46.8695
	-6	11	-44	-90	-3.17238	-5.24632	9.2837	9.21859	23.5757	4.71192	-47.5768	-157.006
	-16	-6	20	-126	2.5995	-59.3239	154.854	-78.9297	78.6161	-1.32341	-43.4687	-146.337
	-13	24	27	-14	22.0821	29.6071	14.1902	46.6805	-85.5423	20.9309	-99.5127	-141.566
	12	16	6	-11	-21.2854	-18.4196	-68.0099	-38.3972	80.5401	-52.0927	-25.2057	44.4013
	23	55	-95	-68	-29.708	-29.957	-2.51218	20.1305	84.1543	-20.7063	66.6731	-121.517
	-14	-30	-7	179	9.95986	0.0641172	-92.7558	-80.0467	122.526	7.57392	35.0891	41.695
	14	-15	-28	-94	60.5682	-107.33	25.2621	-112.031	-28.7772	-52.6498	-44.4854	83.9628
	-1	4	53	96	-96.1663	-29.5479	-93.6551	48.0524	49.7968	110.773	-48.0045	76.1586
	12	44	-31	-169	0.729843	12.4078	-158.576	-65.8707	-31.0051	-79.7795	67.829	-75.0691
	41	-3	7	-128	-69.8909	18.8359	93.3594	10.136	11.8114	29.0866	-53.8979	-29.0875
	-16	6	-5	-63	13.1755	-19.1672	-20.0662	19.2329	43.3296	-41.1894	174.105	113.146
	-5	15	-125	6	-0.523267	49.6301	9.95655	92.4959	-10.6355	-46.2216	-47.6129	76.1034
	-50	29	7	123	-10.2618	-36.1689	-42.3022	87.5487	6.6245	83.3417	87.9155	3.84693
	25	-24	-75	37	-57.9737	-37.5167	-21.6845	-43.5376	12.6534	-39.2946	-40.7253	-76.9947
	-10	6	-17	121	-9.08421	11.3937	72.8835	-53.4969	74.1924	12.92	113.889	88.0683
	0	17	135	160	-27.5102	0.366411	22.8653	-55.8215	24.3932	4.60736	-32.8994	-20.806
	4	-40	77	70	-36.6342	-88.0438	12.7966	-83.9664	-83.1957	60.1836	153.973	-18.6952
	-26	-21	-109	-167	73.6444	-5.30896	115.017	75.1488	-62.4146	-115.105	-56.0335	141.642
	-22	19	93	172	-27.2974	-57.2683	44.8292	26.809	-86.1907	-67.6439	-40.4339	-18.134
	11	25	75	-128	-20.3333	-33.2805	166.739	35.9133	62.6423	167.148	3.82608	-32.7001
	-25	14	-14	-55	-22.5165	32.2794	9.33032	58.9718	151.69	-22.2084	98.5367	-14.4643
	12	-18	150	-119	-17.8501	-26.2431	30.3224	-2.17727	63.5297	-47.3329	30.8033	-160.845
	2	-1	7	-27	60.4595	-77.1692	-11.8124	56.1901	121.85	173.447	22.9603	-169.455
	4	-8	-58	117	10.1736	-11.879	2.61425	25.2862	-45.8991	4.12609	20.9172	113.778
	17	-2	92	22	-1.70285	-17.9601	159.157	14.1996	131.78	-77.3272	73.3636	-47.6536
	36	-24	-46	-15	-27.858	2.29343	2.44606	-1.2783	-84.578	38.2528	38.4463	50.6494
	13	12	-39	40	1.40225	36.4337	55.8965	-73.0737	-101.603	-65.29	20.8109	18.2346
	12	-1	-112	-114	-44.8459	-56.1596	-162.102	11.9969	4.15427	-102.079	141.522	-36.605
	-35	20	111	103	22.2845	-56.4107	-5.2126	-15.2228	-54.8012	-95.8077	-63.0536	-173.96
	16	33	-66	-50	-83.1572	-85.5745	-40.4382	156.99	38.7793	-26.2295	-121.994	-88.7629
	-13	4	-113	12	-8.55904	-73.1502	-66.5	-130.584	-13.3366	159.77	-10.7094	98.4357
	16	-17	-10	-4	58.7271	64.5502	-86.7747	-130.322	-29.97	61.5926	-33.6661	-63.8273
	-7	-10	30	87	-11.0978	-43.8213	-4.24144	-171.911	-12.3772	-77.1957	2.18451	111.612
	14	6	44	-37	29.8665	22.5578	54.285	74.625	-2.92174	-55.0079	59.4026	-49.4452
	-1	25	166	-56	-21.4934	-78.1138	-53.7637	9.88718	-29.8034	30.0876	3.91924	105.578
	45	-15	-152	-2	15.1986	-34.0661	11.3479	-6.22302	-54.3936	17.204	40.9205	66.413
	5	21	-1	43	34.8773	17.3045	-20.0406	-49.0516	-118.313	-59.0488	-34.0871	-18.5261
	-17	17	15	80	72.9089	2.14006	10.4735	-11.4798	-53.2046	178.904	14.0137	116.614
	6	37	-11	23	8.39857	43.5089	-28.0942	-84.5887	-69.9392	-18.3272	-58.1643	-43.6116
	-11	2	42	-119	47.5388	-1.37132	-50.4236	83.9662	13.7457	-105.506	34.2439	33.9803
	-67	-17	-25	-12	37.6204	-66.6349	-17.231	-124.544	55.1192	-53.9383	49.4313	-13.0104
	-5	4	17	8	-26.3674	63.5261	-25.8936	-8.36995	-29.3327	72.4891	49.3497	40.6111
	-37	11	6	14	13.0598	13.8353	-139.61	-95.6369	17.9716	-45.4558	138.161	-80.4841
	19	-33	1	-48	58.1529	18.9951	47.2749	124.954	35.1769	-100.62	150.518	0.724854
	-35	13	-166	5	-5.47859	12.0516	20.399	-9.53513	42.8781	-7.9501	-34.0783	-33.544
	22	10	-5	-61	18.5461	-6.66313	-62.3501	-23.1366	95.8553	69.733	-61.3274	-58.4384
	7	2	20	126	5.30616	-13.8938	56.2356	-25.2039	-118.497	-62.4073	-17.2144	-70.3499
	-35	21	-107	24	-51.6236	-67.6001	-72.3044	-21.7346	94.315	-28.8589	-103.837	65.7124
	5	-5	48	-15	2.60581	22.9146	-177.526	51.0188	76.2126	21.8064	-115.571	87.5307
	3	2	-15	36	6.68842	-94.0673	-32.149	50.0044	51.4928	8.33008	-43.5419	28.3978
	-32	13	41	-4	24.242	27.7053	-135.916	113.299	16.5082	11.8504	43.4161	-137.606
	2	-3	27	87	-0.999966	33.9398	-79.8938	0.856983	-24.723	112.723	-80.2294	-7.63434
	-10	6	-52	-70	16.6588	11.4447	18.2972	-12.7423	-39.4215	61.397	112.857	66.3295
	11	-19	-87	-16	-15.4839	56.1801	1.56081	29.1687	20.3064	-80.5494	12.4541	-22.1717
	35	-44	-25	55	77.0369	1.63074	42.1755	62.4453	31.1617	-167.376	-96.1127	109.358
	7	37	13	32	-151.29	16.2461	-79.4395	-27.4985	19.4459	-76.2999	171.493	71.3141
	-61	-17	-3	-128	34.1475	-36.6743	-52.1608	6.7287	-169.405	11.9488	57.1617	-177.147
	12	1	38	26	-28.4807	5.61519	-8.17821	17.9944	48.4239	-56.2728	-79.7387	-78.1013
	-6	31	-3	-28	49.2533	57.0724	-4.07938	-153.108	62.4404	124.55	-9.19241	-18.4558
	20	47	11	-73	-25.8645	-66.0992	-33.2268	-25.6744	-47.1216	9.30656	-3.84491	39.2496
	10	-24	-33	32	24.0238	24.2152	3.92519	-36.2257	144.646	-14.9828	-40.8487	72.8725
	7	-20	18	15	60.7991	16.0544	127.147	178.991	-31.6239	-58.4328	170.664	4.78079
	28	21	-90	-14	5.72562	-23.0741	-159.648	-61.9031	40.5846	88.4954	115.084	64.6932
	-11	4	45	6	28.2082	-34.7	1.79223	4.88166	-44.0483	77.7409	-42.9681	107.439
	-33	10	-14	-29	3.47254	-13.7043	38.7329	51.9376	108.908	-50.5447	-44.1273	141.87
	24	5	-62	33	61.1708	42.4231	13.2762	-31.1592	-13.8912	3.56978	31.1534	-40.4703
	0	21	14	8	-34.6119	16.5709	36.0722	-113.76	13.2731	7.77438	-100.234	18.6663
	-75	-28	16	-9	2.39131	-54.9905	29.0518	155.139	-50.5651	-43.3174	-137.484	-22.9425
	0	-34	34	105	57.4708	-64.351	-19.8579	0.989569	-28.22	21.7122	76.3514	-55.8565
	-39	-14	-59	23	16.6923	6.8662	-5.89418	1.34744	117.753	26.2843	-4.03835	-16.1392
	23	-26	-16	-14	-8.58753	-43.802	-37.2808	12.4995	-63.1551	-37.1192	-20.998	23.066
	38	22	-35	90	-37.3936	162.053	-120.365	-18.9517	-68.4532	119.372	24.6793	62.8088
	-13	-25	125	-25	-1.99715	-5.02252	-59.174	170.229	66.4413	14.529	-8.8338	30.0537
	-14	7	21	4	-27.2218	-3.43006	-54.7307	2.98919	92.4567	-48.961	113.53	-81.2081
	30	15	32	2	-53.4333	25.6022	9.10242	-5.80183	-127.434	43.692	-11.2518	-104.496
	34	19	-109	16	-30.7469	13.9476	-146.863	-5.77037	-12.7765	25.8691	-119.457	-93.1933
	-7	-16	-20	-32	-44.4519	6.78035	34.4295	105.812	142.201	-58.5547	-28.4319	-44.8447
	21	17	-32	-29	-91.9839	10.6906	100.513	7.20346	116.513	4.41566	-105.36	70.0995
	-11	5	28	8	20.5951	98.8505	-5.66848	10.975	47.423	-65.292	-31.5939	-84.5376
	5	-11	9	-52	-21.6947	55.1479	-15.0199	4.08424	14.5369	-2.1261	-109.809	-111.111
	-9	-21	-60	-17	-0.693917	-0.933236	-47.322	-55.1198	-31.2063	-14.4783	-70.401	-54.49
	47	-59	59	-17	41.5194	-21.9265	-21.8603	-23.9938	-59.0322	-179.456	-29.114	-21.6834
	-36	20	10	147	-61.0368	-38.3255	-5.60649	-72.5602	10.479	-32.4967	70.7543	-82.1317
	-26	5	-24	6	49.018	-14.8331	-8.74597	16.7321	-18.6934	-17.3746	-90.4873	23.1168
	-13	0	8	-1	-8.54465	16.2196	-171.835	4.08374	79.4574	31.0908	-106.015	-109.812
	17	-57	2	-26	-24.3606	21.3792	65.8942	34.992	123.648	-31.6379	-155.287	-144.283
	4	14	-95	-1	2.53507	24.1046	167.106	51.4187	-0.287779	-3.97559	18.5727	32.5703
	-3	17	-21	-78	48.3354	119.846	30.6758	-16.1892	-13.1341	111.704	-108.321	-133.755
	-3	35	-26	54	18.7858	-81.314	21.0626	-15.0982	-82.159	146.575	53.2881	50.8607
	-17	5	61	-42	6.6453	30.3818	-94.3908	121.293	-86.4424	59.0289	-7.53925	60.4827
	16	-8	50	-28	70.9348	-27.1567	23.2153	92.1658	2.07738	72.7062	27.6465	-160.091
	21	-9	-26	-39	-18.5781	-11.3992	108.929	136.379	-28.5015	-28.5146	20.1203	-18.8731
	-2	-11	10	-12	-17.8501	14.0371	62.3583	1.85835	-21.3053	-177.908	-77.0275	31.3911
	8	6	-24	9	37.6993	-4.074	-10.7016	-148.937	40.9005	23.652	-8.3764	-91.0589
	6	4	-59	0	-58.0182	49.5914	-3.69147	-85.3063	-31.8692	32.0485	108.595	-86.5043
	-22	21	-22	-7	-40.8715	36.0324	-12.5783	87.0944	-32.7821	-11.1394	-44.7091	124.139
	27	-7	-62	-50	23.6141	-29.5093	1.1854	-0.0676261	35.2388	18.716	-141.812	-130.251
	0	-34	27	-2	-55.4591	-20.7346	35.9524	-83.675	-25.9105	-4.42278	149.798	-59.8978
	-13	34	8	17	4.83199	30.8185	-50.4055	168.58	20.0213	99.7711	-23.0979	130.256
	-19	27	-20	15	-77.6227	-26.6189	9.6414	33.5256	-106.117	34.1853	30.5818	-52.8958
	-1	-27	-25	-109	24.4157	11.5232	94.8258	-75.7921	-33.162	-10.1602	-109.854	-60.7505
	37	-147	-16	11	23.2616	38.4714	14.6834	60.5171	23.5997	-40.673	48.0433	1.29576
	-7	98	162	-36	-28.9569	21.1836	-122.557	107.484	39.0541	-135.397	-103.705	3.82737
	34	8	90	68	-49.1206	-47.7601	53.4467	-50.6114	-3.75002	76.8276	86.6524	65.0568
	-23	44	-31	132	51.6203	29.2523	-23.2553	-11.8492	-41.8073	-16.2915	50.0308	45.0172
	-19	-6	4	30	10.377	63.7273	30.3439	44.0215	1.74169	-23.6477	49.5747	146.879
	13	-41	41	11	29.6456	47.958	-21.8786	-7.14016	-83.0245	173.231	36.5289	173.075
	45	15	-20	-31	-26.7064	-94.7386	-41.8018	-96.8106	-32.5198	24.7988	20.8667	98.8927
	30	-3	57	133	-22.6719	74.1358	1.83582	-2.36338	-52.1512	20.1799	10.9532	-45.4642
	-16	-157	24	88	-3.04086	14.8073	-101.237	-18.8456	27.9201	-26.2501	-119.41	136.084
	32	156	-4	-1	-20.8086	-34.8389	2.50065	64.2696	79.3865	-44.1123	48.7193	35.9933
	-7	-20	7	22	-74.4626	32.6652	-23.326	81.9441	8.25917	5.25557	14.7348	-36.4329
	20	-23	11	25	-0.605004	2.83876	-30.3869	-13.0491	-1.18692	16.2721	21.7637	-58.5803
	1	23	-127	38	21.6312	39.3062	0.903201	-49.1058	92.982	-45.2983	-48.2557	-70.52
	-19	-9	15	42	-12.9974	-49.8057	-41.2964	15.6945	-47.7498	42.3371	106.118	-29.4278
	11	-8	7	40	-9.05313	-55.5947	-34.6992	-53.1908	115.401	26.2003	-130.04	-1.91106
	28	-12	-18	26	-95.5149	-71.0348	18.6007	13.156	21.2263	-60.869	12.1014	59.8135
	-17	17	12	-156	31.0684	-41.5986	-59.3621	-55.1279	108.012	51.685	86.9209	-117.295
	33	-8	8	-12	-99.8718	-15.6444	-32.4463	-18.7561	-71.7694	102.433	57.3387	71.6475
	-6	-2	59	-18	-17.5443	22.4143	32.6259	-80.5665	-93.664	-43.8692	140.996	16.6619
	18	32	52	6	13.1606	-50.3139	-11.2646	-69.9832	-62.4596	-36.8739	121.599	17.985
	-3	-12	89	-171	2.06474	16.0565	107.447	-164.585	-5.12937	68.1458	-160.269	68.8076
	-6	-42	48	173	9.30643	0.548018	32.8699	-124.451	-28.2653	29.9476	91.9223	34.7897
	23	-7	4	-155	-69.3723	-79.0441	8.69551	-124.166	65.3295	-10.616	159.542	39.0293
	-6	139	-147	-21	-67.8685	17.5281	-34.9958	38.1372	-60.5916	67.1909	-7.68999	-88.2606
	-3	-54	38	4	-14.7826	-41.415	-66.0286	175.146	4.17159	55.012	165.455	114.899
	-19	-3	130	54	-30.8953	18.1919	25.3779	-14.7754	67.2407	37.5011	75.0292	32.9562
	18	1	-4	-44	-2.75442	-1.0267	-16.6015	-71.2848	-116.782	-1.94433	-66.9602	-96.4418
	-27	44	26	166	2.94051	11.8346	4.23515	111.342	-65.3837	41.3277	124.019	-66.1846
	64	-18	-12	76	-52.3527	8.90267	-18.0704	6.52423	32.8812	-46.4248	-40.6627	138.836
	-1	-11	88	23	40.1292	-116.696	-26.023	35.2376	80.7321	26.4338	-30.9712	-149.771
	3	1	45	122	-46.7812	-35.5799	-138.513	30.4903	-55.3279	32.6484	109.024	-34.9957
	12	-16	84	-83	-10.6927	53.7732	15.4253	-16.024	159.21	-45.2005	138.17	-79.0665
	-23	-6	162	143	-18.7746	47.4564	-17.8387	161.281	34.9526	98.1459	-129.226	-7.78579
	-22	-157	-32	3	-5.25388	10.6353	-21.7238	-73.5693	53.5883	62.4467	-58.2642	-120.873
	6	6	11	-161	-37.237	-15.7445	42.0134	-104.941	41.6738	5.40531	96.7453	-24.0751
	1	-17	23	-38	11.1546	23.0514	-37.5608	15.4956	47.8795	43.3719	119.062	-83.3909
	-2	-33	21	35	-48.6946	-117.886	-109.414	64.5224	64.662	-1.23524	-20	125.425
	-38	-31	124	16	55.8637	32.9884	64.5588	-19.9955	-13.0791	62.1015	-146.416	-54.6575
	-3	16	-23	49	10.6436	14.4495	177.959	-22.9417	-22.7834	21.764	151.351	10.6379
	-14	33	-19	4	43.4243	80.6218	13.7487	-19.5378	46.6115	-11.7153	-0.823962	-34.5275
	15	-91	80	78	28.8218	-27.2656	59.1751	0.26099	-34.5085	43.5524	-49.1887	-168.013
	-11	8	-47	31	39.9153	-41.9261	0.280822	23.6114	88.9642	126.269	-13.7863	-13.5929
	4	24	136	3	-40.4901	-2.32788	-45.7827	-160.878	-57.7546	-1.31828	32.7444	-23.839
	2	-21	9	40	68.2109	1.53014	-40.7004	-139.282	0.215595	163.699	-80.729	134.332
	-6	47	-141	31	25.3179	-75.1853	-56.3222	41.3682	43.8048	86.2654	-36.828	166.211
	51	-31	-18	-22	-3.41335	25.9654	-59.3305	87.0961	57.8194	-49.753	-31.3671	-19.037
	-12	-20	-8	12	-44.1642	-88.4489	-25.0792	16.3814	52.3568	-16.2979	129.914	-40.4366
	40	22	-4	-171	20.6246	-39.447	-108.022	-90.5302	-57.5564	3.72245	-148.116	161.645
	142	159	125	41	95.6739	-46.5227	100.151	111.912	84.0948	123.086	-114.939	93.4665
	12	5	-92	95	51.2212	-51.0636	63.2783	165.142	-36.734	10.9864	31.3775	23.1429
	-27	19	80	3	-69.3354	9.00003	-21.2647	-35.0432	-11.5509	-20.7906	7.80707	77.7316
	105	9	159	-145	-36.9773	-29.5026	-6.3982	179.336	-175.948	7.82962	-146.729	-79.615
	2	4	-29	-27	13.3911	4.79394	-6.63806	126.949	32.691	-28.1734	-27.8666	172.657
	-6	-109	18	107	11.0483	-33.557	-83.8127	-48.9705	55.1504	0.538153	-66.5195	-90.3315
	-32	2	-86	-77	17.3871	3.2531	86.3327	70.4563	103.29	8.08624	16.363	-65.6801
	-1	-9	20	-10	-62.0597	-68.9774	27.7076	-30.7279	17.1447	-15.4113	102.75	64.1607
	10	-3	7	-12	-22.7366	21.2681	53.9413	-64.687	10.2293	10.3236	29.2455	0.803358
	-3	-4	1	-5	-63.9168	-16.9973	29.9827	41.1233	-52.062	0.477371	88.7391	-58.6112
	0	33	7	9	22.8875	-6.1409	105.637	-21.0063	15.0748	-81.7667	-64.7485	-6.10912
	0	-9	-8	-110	120.251	-20.8345	-113.921	96.679	-28.6783	3.72406	57.7565	82.293
	-8	-12	17	114	-9.02605	-4.46085	-61.9921	-45.9049	31.032	42.5431	125.334	57.8569
	-15	-3	-2	-25	-12.551	21.5596	13.8222	56.433	2.08444	11.7205	-48.0614	53.6003
	25	-25	39	-16	14.3083	38.4862	-19.0768	-30.8432	-49.9537	9.76884	-88.6234	-156.323
	-18	-5	-51	38	-12.0221	-135.208	2.07795	25.2989	-26.6012	-37.1332	-167.447	16.0464
	-9	4	-27	-7	54.8193	-0.794313	45.1481	54.8898	28.036	85.0056	63.089	45.468
	-7	-4	14	14	-22.8141	-45.2605	73.2339	39.2497	-35.166	-169.111	-96.7625	-21.5039
	-2	12	-6	0	-33.2346	2.69065	63.2671	1.95298	-28.229	-104.487	57.3923	-4.63219
	-7	-10	9	23	2.9411	66.3576	2.17083	40.2301	-0.562292	97.7968	159.546	-144.841
	-14	-18	-28	-15	45.1984	-41.8053	-53.4402	-41.603	-2.78141	-160.708	171.487	28.13
	6	-9	-8	-38	-25.2679	169.983	-34.1354	-23.6845	-30.43	120.155	42.7415	-120.148
	12	-10	-14	22	11.4925	16.8181	38.448	60.8817	5.82645	-48.8358	-55.4116	-35.0894
	16	40	-23	3	30.6035	-24.8706	119.703	-43.9563	39.5156	108.536	119.453	-133.485
	4	-34	-34	-96	-1.4585	-17.1209	56.4083	-60.0708	13.4257	55.8563	-66.8792	80.8037
	26	6	8	-13	35.1682	-15.1357	-26.2624	81.1118	66.9138	61.0223	-134.758	2.8747
	4	20	-3	53	18.53	-37.0167	-51.4837	-9.70534	-24.7465	54.6925	129.438	-133.073
	-21	13	-35	-5	-114.925	19.4623	-70.4203	31.4687	87.2486	-37.04	-146.924	123.957
	-162	34	-3	4	-28.4372	0.771836	33.2836	-117.795	36.4242	23.0921	22.1789	65.3325
	-139	23	25	-133	47.9547	-3.41567	70.0435	-48.907	28.9863	69.0613	55.4658	143.136
	7	-6	34	-17	-14.4688	106.751	-65.0471	-78.2324	27.056	124.247	6.18269	-23.4492
	4	-7	0	-38	13.6331	-90.1958	-25.4904	-100.254	52.5301	40.1909	76.6096	39.4634
	-21	19	15	-146	17.2244	33.4696	92.2316	-2.40535	132.226	144.674	-104.714	27.8489
	2	11	-30	-107	47.0104	-18.972	58.9728	-25.1504	73.3253	68.3232	-77.4149	-50.4092
	-18	32	56	35	32.2522	13.2375	47.9551	53.1217	-116.757	-6.9049	130.166	47.7614
	-18	6	83	-41	-68.1597	13.3398	13.8766	155.675	1.44061	-94.074	-82.4906	10.7191
	3	113	3	25	19.9729	-74.0361	27.0875	-30.548	23.7539	-58.9435	-56.8703	55.994
	5	-8	-40	1	-2.57174	56.1435	-138.453	-36.8243	53.6925	-14.6829	47.2289	-155.026
	-5	2	-18	-33	6.23452	-1.25072	42.3767	-51.8816	-29.9085	-167.199	25.6631	-98.617
	-105	-19	43	18	56.7459	97.7182	154.696	-19.7026	-30.098	19.4597	-14.1478	179.59
	-11	13	-61	-79	-19.0925	-55.8059	-30.9637	-157.477	55.6139	-69.4559	96.6231	81.7396
	-1	46	-19	-1	175.247	-16.7901	-3.41637	84.5272	-6.16574	49.6339	88.8824	-42.1483
	-5	7	-10	-25	-17.1698	-45.0001	82.431	73.5269	10.0451	-76.771	41.0929	-1.42232
	-18	5	28	10	57.9367	81.426	78.3662	-28.0943	-15.7904	28.4845	-26.3141	18.0162
	-14	16	-122	3	5.52805	-44.1076	25.5161	-38.8473	13.9874	4.6954	-50.2795	99.9968
	12	14	93	-55	17.9014	12.4868	-12.8677	82.3976	-59.981	4.05175	150.313	59.6724
	12	-20	-16	25	8.32565	-100.411	3.97826	-85.9293	-84.2501	54.4263	34.361	36.6739
	-18	157	21	20	-15.2486	-64.2373	-86.7666	13.5416	11.7854	-27.4553	-9.72888	-40.3862
	14	18	-25	33	21.4697	0.912222	8.00674	-92.6344	8.49203	3.14292	20.525	41.2458
	14	2	-63	-5	-5.24081	-9.80332	36.0651	-159.2	-7.09408	-37.0844	-103.814	32.1791
	-1	-5.68434e-14	2	22	-23.7039	16.3397	-44.818	60.4162	-91.3497	18.1427	-20.0488	34.0652
	35	-77	7	84	82.0188	23.1275	-11.8508	49.2192	63.3289	8.73007	-84.1573	-169.119
	-19	-2	39	-29	-50.2098	131.778	-42.0249	32.7875	46.6743	-45.1203	-119.99	-62.6271
	5	7	-178	32	-15.0812	-37.6598	25.4295	20.5408	40.5231	132.532	-115.886	19.2669
	6	12	-10	55	-5.56979	17.6287	-16.0611	-8.80642	11.8869	51.2338	72.0242	-40.9659
	17	-61	52	-45	19.8074	42.1679	-90.316	-78.491	-61.8939	92.3186	157.29	65.347
	7	-35	-39	112	-71.3833	-29.1472	-16.7726	-176.835	39.3369	74.9293	-52.975	29.3356
	20	-55	19	11	15.405	-25.2555	42.9067	-17.586	3.4825	42.827	32.368	58.8787
	21	-19	-31	-3	-57.7694	-9.64466	-61.2159	-40.8634	67.7041	15.9738	-60.3039	81.3285
	20	54	50	-136	-5.68492	23.6562	-15.5148	4.07116	-40.8296	-72.5788	52.446	89.8147
	25	9	-3	-6	44.4384	-43.2714	-32.9764	2.81705	49.4678	105.809	179.007	-9.37632
	19	35	29	0	-103.732	-105.33	-85.9883	-40.5115	22.7946	-26.5859	-11.3725	-112.347
	-16	-15	-28	-67	76.1948	23.1664	115.717	37.6505	14.5382	22.001	-148.402	-117.339
	-12	-20	-44	1	-26.0964	-26.27	37.3146	16.9263	54.9809	-90.7734	44.7274	66.1296
	-14	-37	14	-39	-3.32583	102.487	-62.3372	143.881	77.8042	42.6325	35.4597	90.5653
	-51	-9	-8	-61	-35.6929	65.4278	-118.703	-83.8309	58.6616	-34.115	67.5616	-134.358
	178	-26	4	-5	26.6279	20.5679	167.461	27.6818	-153.877	-1.71279	-26.7621	-141.392
	20	-22	-18	8	21.4644	40.1062	-154.184	-2.75405	8.8413	74.8876	106.968	81.9024
	-14	-33	-33	21	68.6173	9.73646	9.82059	-12.3691	32.1058	-80.7115	-85.7989	-107.514
	-36	-5	-105	8	-9.36769	-21.9752	9.99644	-1.3645	4.48293	-65.9175	-38.0522	-156.246
	-4	-14	2	96	74.4342	-52.485	-75.2951	11.4012	34.9927	-42.5358	-52.1375	-157.703
	-6	7	0	-64	-4.42315	5.86544	27.2843	-14.8423	47.0642	-28.4442	-17.5543	-17.5786
	5	-27	-1	-100	53.4171	10.3741	-12.9588	106.56	-9.19759	-39.4782	46.321	-7.26564
	17	6	35	-146	44.9447	-28.5161	-37.9364	-109.065	14.119	48.1301	135.606	-87.2477
	36	-20	30	-51	-2.22332	-34.4886	-4.24404	93.5453	4.20883	20.5334	70.12	-2.47117
	-41	70	17	3	4.3813	16.411	-89.7834	119.32	65.8354	-17.8869	44.6613	-47.9142
	-28	22	34	19	23.7268	-104.437	-114.01	123.288	7.96647	23.129	41.7797	38.9619
	-27	-35	-11	24	38.5608	-14.7539	25.9461	-5.62486	53.8669	9.56252	-53.0101	-161.449
	-14	-40	-46	-35	-18.2812	-34.535	-21.8164	-23.4766	119.322	13.6183	30.2929	-11.4829
	-9	-46	32	-34	40.6681	-23.7523	-50.9761	82.8328	-7.00061	146.155	-6.5609	-7.8721
	-19	-1	-2	36	-10.464	-6.30942	16.805	-4.96936	54.5429	89.2693	-155.102	-84.2771
	14	-68	82	74	-40.4952	30.2115	6.58148	-20.3829	-5.81924	-174.575	-105.59	-103.687
	37	24	-14	-20	-61.6625	-16.2489	-21.5724	-125.217	3.07505	-84.3889	-52.2532	-74.54
	26	122	-10	20	-11.425	3.29573	-47.2645	69.7645	80.2898	61.1505	45.4529	15.8697
	29	15	20	128	-32.3898	61.3269	40.1179	31.3896	9.49606	-29.8575	-50.886	52.081
	-21	16	-31	-134	-3.09554	70.6954	6.21871	-57.8087	7.39798	35.9887	87.2188	21.1983
	-53	38	-14	37	-61.1776	7.9427	-0.833266	50.6639	-15.419	36.0505	-175.803	129.004
	-3	3	-3	-96	66.0234	-27.5166	12.7133	50.8744	106.749	63.4579	70.4406	-63.1081
	-54	107	68	-72	19.1187	35.0739	-62.5965	14.2404	-39.732	-34.7625	-8.61561	25.7519
	49	-87	-17	66	4.20068	-8.29046	-15.4396	-25.078	-173.784	126.056	-4.39248	121.235
	44	-64	112	-154	-12.316	-6.79396	-59.1634	-8.91518	-90.9171	72.3784	24.0157	43.0045
	-22	9	-9	1	11.25	-4.54812	2.20955	124.33	-42.7758	-27.8757	-139.882	126.686
	-4	26	-9	-120	6.32376	19.1113	-153.253	138.046	-32.0895	8.8364	-12.1672	134.686
	-32	143	-21	108	-7.67639	-13.7266	139.509	-1.87631	110.575	-86.0514	-167.143	-83.5508
	13	23	64	-146	-27.4202	22.0524	88.9043	34.102	116.8	23.4735	-22.0535	27.5724
	-14	173	-161	-66	-6.81717	48.4268	150.91	-21.5178	92.3108	-71.4082	-62.3219	121.396
	11	-26	10	-139	44.6489	-12.5021	75.5807	81.4476	23.99	-45.0408	26.9232	76.9683
	22	-17	19	78	38.6296	-31.2142	-17.0646	-10.9628	-1.53573	-33.6752	-139.85	124.253
	-30	-23	20	-54	-71.4372	-11.026	33.7182	115.807	25.782	-72.3977	-8.43184	-17.069
	-102	157	-9	-19	-25.9198	-77.4372	15.3655	135.179	-37.261	-26.8546	12.4177	54.5957
	21	-21	-124	-119	-13.4434	12.7685	79.7883	-105.707	23.6809	22.143	162.814	-147.745
	1	-29	3	-8	2.90388	-19.6961	-101.724	-65.9401	-24.1535	-14.735	-66.3295	166.618
	6	-24	127	-18	-39.2309	65.3713	-84.5499	-25.2359	152.958	126.897	31.9328	154.363
	-11	-37	41	-105	11.5148	12.3784	30.3346	-60.4389	0.23616	-108.75	-122.169	-93.9858
	10	9	-16	-34	-77.1847	-7.62888	-79.538	-26.6526	-46.92	-15.8107	-135.287	-88.9782
	-17	31	72	-11	8.53325	-74.5886	-12.3735	-146.551	-89.3007	-48.6188	-22.927	-140.414
	2	-3	-131	26	40.3482	62.8358	100.888	-16.4397	49.0754	20.0214	-9.26496	-137.903
	-19	3	-39	111	32.1843	56.2046	-100.094	9.54778	-83.6598	-19.614	-21.8482	114.356
	-14	-22	-26	13	22.7546	78.8613	6.08324	43.9236	-22.6093	52.8849	4.79574	148.876
	12	-28	50	-2	-19.204	-10.7157	-6.90143	25.6259	-94.6353	-38.2471	23.6395	-28.5172
	-30	1	96	40	31.2079	-33.4625	-25.3591	28.3303	-138.458	65.5594	-59.6589	14.0614
	-9	-9	-4	11	26.589	41.5374	-89.1111	-93.7677	-29.1201	81.8359	161.307	17.608
	-14	-2	5	19	12.5829	20.5848	-14.3493	-84.3714	33.6998	21.5699	-19.0462	-9.96266
	11	13	123	68	16.632	-73.7927	74.1761	-167.775	-28.1118	4.8336	168.525	-53.4165
	-18	-9	-45	-6	11.3533	-64.826	150.397	20.6987	9.41195	-47.2813	36.3764	18.9277
	14	-9	-36	74	34.8097	40.4441	35.2345	61.9752	43.6421	54.9211	-90.512	-148.965
	-20	87	63	-19	19.9977	-25.1378	39.9372	23.3941	10.4512	-58.978	176.25	-11.5848
	22	-22	11	28	-1.58848	54.7153	0.0512572	-7.78835	-28.6021	22.7997	-18.3325	96.7933
	-37	6	-60	-15	19.577	26.2397	37.5393	-58.5726	0.621073	-36.7792	-34.1015	48.9903
	-33	6	-37	-153	20.5747	39.8022	82.875	60.5064	-112.453	-93.8029	81.5543	177.399
	7	9	-37	12	7.89623	32.5497	62.4094	-39.1966	122.336	-139.54	-43.2454	-109.743
	-2	-28	-67	-37	-4.4702	-16.7428	-116.307	149.647	13.8976	110.367	-70.4668	119.577
	7	-21	-14	-108	-2.08731	-35.3099	2.42057	-19.5358	-59.7809	161.757	-73.6725	158.677
	-16	-31	109	62	70.9479	-6.12576	-68.6306	-5.03086	5.38382	94.4052	-24.6147	-33.7545
	-17	9	22	-85	109.886	-41.6803	-6.82504	135.972	64.6604	-33.0374	-18.9779	-6.95052
	-20	-18	12	47	63.0761	-17.6224	-142.525	-39.1015	-8.86587	-14.9678	140.749	-177.64
	10	-12	16	-11	66.24	44.5724	-14.1857	-168.653	89.3588	-46.1756	-138.727	136.268
	-2	11	-22	-24	57.9022	-21.4914	-150.177	-27.3593	-103.398	-175.387	-30.8243	75.7585
	6	-50	-29	67	13.4753	-45.4542	-75.8947	-20.4179	26.6726	52.531	54.0406	-37.2743
	14	55	11	-28	13.6844	110.558	26.4187	-24.7489	-27.2398	3.92512	-53.7125	7.33421
	-7	-21	25	-7	0.190615	-13.6069	33.8917	113.168	-78.6899	-22.5488	23.6882	54.2123
	17	54	-7	-20	-20.9946	0.576092	-7.98933	153.766	-5.41133	135.417	-127.402	56.9842
	11	5	-6	13	30.9712	-5.08204	-30.8918	-167.961	49.7617	-22.9988	-38.7395	-10.6649
	10	23	-14	-33	-18.9954	18.5965	58.1618	-38.1949	-43.3934	-7.07902	145.171	81.8762
	-12	2	84	-60	25.5495	108.762	-83.2321	7.3922	-175.076	-22.7671	-131.921	-61.9416
	-12	19	-8	41	-12.9644	-45.9354	-10.7066	151.335	-96.3171	-85.2488	-39.8955	108.69
	-1	-7	21	-41	26.9119	-148.642	126.438	89.0408	47.2512	0.0116888	59.2271	-45.2777
	-40	-21	-21	58	-21.2408	35.255	-51.6591	50.6473	43.1017	-38.6677	129.478	-151.905
	6	2	-13	60	22.1097	-21.2737	7.89624	-41.386	17.7093	76.0751	-35.7365	-4.13483
	14	-18	17	139	3.22676	2.00505	-34.0302	-91.1532	-2.31113	62.7739	31.1856	122.933
	-30	-11	24	-14	5.80376	22.5729	43.6092	-23.0036	45.9211	63.754	-111.876	64.028
	11	40	-13	136	9.80108	21.1481	-114.934	-52.9293	46.56	24.7649	83.3602	-140.179
	-3	-13	47	21	61.9457	-3.77019	132.281	-116.716	-176.981	76.2673	53.0266	-37.9945
	-20	60	-9	-110	-18.5496	-67.5939	-14.4337	-5.18886	-24.4729	-5.56658	-47.4542	66.5384
	8	-8	89	10	-21.3087	32.3259	47.3556	-86.445	-60.9904	27.8998	-46.8012	-30.4536
	-12	13	-32	-13	-24.9429	-29.6411	48.4777	-74.6488	121.177	36.2779	41.1929	-92.9023
	-5	-68	18	-3	81.191	-7.00229	20.0548	36.3486	-31.2005	-1.81092	-13.6611	-160.443
	12	-38	-20	-20	44.3326	61.9221	41.4912	141.292	85.5449	-3.11902	-33.5152	136.976
	-1	-2	18	-83	1.61633	-54.2727	33.982	123.629	-33.7681	126.931	9.26593	49.8952
	15	39	-13	-29	51.362	56.1084	-112.701	44.212	-9.54899	54.3694	-17.4206	11.6493
	15	-15	-35	75	6.43474	9.08147	-44.6187	40.2644	28.0853	-34.7242	58.3437	88.5938
	-9	20	12	29	-7.79801	-1.09959	11.8205	-14.3291	-36.3717	48.4869	68.1715	-7.29469
	7	-7	0	-9	13.2669	52.8777	11.2991	-61.0211	-28.8927	28.8702	159.331	120.689
	16	4	105	30	25.0031	124.831	-21.7325	-63.4387	-37.7925	-80.6345	-48.7589	-28.5619
	23	42	-7	-70	-7.12417	34.4581	60.7569	33.0539	13.9691	-12.9687	132.414	-170.119
	0	-7	5	-22	16.6214	-109.205	-168.824	46.2328	3.5633	143.05	16.1155	15.9102
	9	-3	42	-8	25.3288	8.88066	-56.9265	3.70826	-29.434	29.1962	46.9199	-72.3593
	-11	11	-3	-20	-105.854	35.2912	6.78984	-6.42627	-41.4028	33.8709	-99.3497	-176.838
	-9	15	-6	18	-25.196	3.22143	7.41206	-131.458	22.3603	3.48314	-0.752967	-118.355
	16	-17	1	49	0.336584	13.2956	28.836	-74.0269	107.86	3.58623	-113.37	68.3611
	18	-34	-24	2	-28.198	-75.7481	43.6317	-44.0397	49.1047	47.2271	52.0382	-120.261
	17	-11	12	31	-7.67042	21.5356	110.606	-92.398	37.5098	-75.8484	-18.2601	172.157
	9	-135	-113	10	-42.1341	6.65529	-155.405	44.6385	-20.7447	-32.7414	51.6706	40.5372
	-19	-7	10	2	0.212964	-44.7914	-26.6869	-46.6978	-0.797599	9.11967	-66.6856	82.2028
	9	4	5	-4	48.3178	-41.7661	16.5201	-98.6325	-10.7605	125.657	-59.2223	130.783
	-31	11	14	-64	-105.556	-17.3346	68.7918	-21.6031	17.8587	64.2317	74.5194	19.5247
	-4	-9	-23	-11	32.9514	84.7115	7.63482	-94.0357	-121.117	-32.417	8.06916	137.399
	5	10	-12	5	89.1972	-53.0565	-120.209	107.603	97.4696	-25.4894	-101.581	-4.0774
	-16	13	-1	-32	17.1289	-26.5278	83.9588	63.0251	-113.951	-5.5135	-2.38377	41.2704
	15	27	-51	-5	-37.5533	-105.105	164.177	4.20009	-37.2825	59.4172	-92.4405	15.9477
	2	17	-21	5	42.3909	-41.4522	-14.3054	-105.055	-123.581	-35.7847	-25.8968	78.8656
	14	-24	-12	-10	8.42004	-83.343	67.1738	92.8749	-30.153	-44.6909	172.751	16.4324
	-6	21	12	38	-9.81542	-92.5013	129.103	-22.523	-119.618	-132.592	-19.265	109.084
	-6	8	8	11	-11.0066	-8.44553	28.0508	82.184	-68.4909	-106.845	60.5813	58.8685
	0	-24	0	6	49.1314	8.31281	-5.3261	-67.4359	-0.156498	-58.1847	-171.38	-47.1059
	10	-61	10	13	-0.662638	-5.41326	-120.852	-126.155	8.76769	-51.3801	-54.8565	110.598
	-10	-69	18	-33	-38.7479	-22.0343	-169.469	49.4819	-32.7949	104.24	82.5722	-114.957
	51	1	7	2	12.5347	10.1195	-10.589	114.616	-110.406	-3.73576	-71.1378	118.614
	11	26	-1	-53	-37.9819	-45.6702	46.5327	-5.99738	-60.4754	70.9614	172.994	45.2631
	7	9	18	-8	34.788	-46.9957	-156.01	-17.6611	22.6484	-35.8446	7.09129	6.17896
	21	17	-18	15	-26.5628	77.7255	-125.307	103.656	77.6524	117.286	42.8308	82.1957
	11	-19	-4	6	35.0579	22.2621	26.1517	-9.63975	27.7663	-27.0445	-103.466	-55.0044
	20	8	-16	-167	40.2678	-162.539	41.3387	162.617	6.8252	36.9212	-55.1491	75.8423
	10	12	-8	11	-2.18527	47.4131	28.7643	-63.375	-1.14271	-88.6079	97.6578	-66.5324
	4	5	18	31	19.081	42.9059	-30.5988	47.1938	137.775	79.5766	-72.9162	-14.7387
	-9	-2	11	21	45.3272	4.70696	7.98997	68.4019	-46.4468	178.759	-22.2534	-43.4737
	20	18	-13	-6	54.1237	-8.64145	0.152782	-84.7905	-32.2056	26.2929	-88.8449	-112.863
	12	-13	7	7	-66.9543	-81.0595	164.962	-87.1713	17.0694	-120.384	-136.597	-41.7738
	15	-60	-86	0	-19.7674	42.8411	34.4623	22.461	10.5862	69.9537	26.6798	28.2617
	29	23	-5	11	-12.0105	-27.763	25.0545	-23.304	60.6085	60.7765	15.3656	60.001
	16	-11	27	6	-50.4697	57.0594	-2.13784	109.241	1.08489	41.0075	-58.1544	-51.7474
	8	22	9	-36	-15.6762	-61.5384	57.7305	76.2092	-18.6843	101.682	-18.663	-139.22
	10	-8	-29	51	-44.1808	-158.903	-26.6307	-88.5801	64.0954	23.0827	16.1189	51.3819
	16	-12	10	0	-16.0732	-1.70791	53.937	-11.0768	-30.0495	-77.9375	36.4664	130.081
	-3	-26	-2	22	51.7711	-22.525	10.8551	35.4738	137.892	-68.6395	-176.836	132.771
	-15	-5	-10	18	-10.3396	49.3055	35.2885	-46.6962	22.5524	-2.55707	-73.8899	-83.4413
	2	-1	-10	-10	-27.0329	19.5942	-30.7951	49.042	-14.7736	-18.2665	-16.7124	70.1335
	0	-5	-27	-13	-23.6865	-9.70304	-75.0011	12.4393	-48.3147	47.9374	-8.33399	37.9919
	44	13	-12	35	-12.2059	-48.1193	-35.8296	36.695	140.754	-46.9482	-168.921	-24.3689
	-5	27	-43	-23	8.83416	102.349	125.287	19.3099	102.232	-5.09389	-22.3146	-167.529
	-10	-17	24	21	-41.4152	-27.1266	-7.05451	-70.2201	54.3755	53.1345	-23.0726	-151.907
	21	3	-3	36	5.76678	14.8878	-126.797	-99.8605	-101.256	-20.9448	101.892	-88.1936
	-49	-1	-9	-13	22.1363	53.1877	-83.1096	-36.7836	31.3984	-58.0777	-32.1453	-60.4351
	-4	-2	9	-24	7.16789	19.7602	-30.9207	97.0367	-30.2469	4.36099	-29.535	133.051
	12	25	-13	142	-3.9114	5.39324	-36.7054	-23.5953	-22.5676	9.85572	-9.32071	27.5759
	1	23	-7	7	-31.5476	13.2918	-66.6599	-3.03354	-20.6668	-24.2185	-1.6379	149.408
	24	27	-10	13	-15.8997	8.95225	28.894	-76.4884	-55.8134	-67.0998	6.10012	111.511
	10	-11	3	-13	-40.1388	43.6292	39.9611	31.9468	-11.397	-46.8266	18.5442	-85.5058
	3	-26	2	14	100.437	41.3713	4.13642	-12.8565	-15.1995	48.1845	55.9498	-132.026
	-11	-10	10	-18	-23.9871	-34.6339	48.4226	-18.4461	4.59589	-54.3093	-53.1599	130.048
	29	21	-125	-18	-94.5994	13	10.9965	30.7471	17.4331	-53.0733	-23.864	31.3554
	20	5	-19	11	-3.88195	-9.12643	-72.2461	3.12853	105.2	-107.982	-111.155	-76.2063
	6	40	-1	10	-56.3345	76.2101	-19.0823	37.375	-47.0634	105.053	167.374	6.7847
	-20	-12	-14	-21	11.6204	23.0127	-77.6254	-10.2351	-21.3983	-5.67878	26.1644	72.2061
	-30	-11	-8	9	-67.2909	51.9617	-4.52954	-15.9656	38.7035	41.6291	-124.237	33.5156
	-6	17	94	16	-26.5185	-49.7225	-25.1867	62.2145	13.3265	120.632	-51.9022	-172.782
	8	4	11	-39	32.9834	-64.6464	-12.6996	-45.4255	56.3874	100.308	-37.1721	-72.1678
	-25	11	-1	0	-1.21045	-7.84977	-129.025	-87.7898	-9.84634	129.841	5.14387	-7.46514
	-3	-127	15	22	20.2454	53.1396	23.4292	-20.5301	141.023	89.3399	-96.3424	-45.8742
	-8	2	13	19	-29.0004	-8.01723	47.0998	-167.124	39.0099	130.548	-8.00709	115.162
	14	-20	3	-1	-8.20268	0.624107	65.6171	-14.0989	102.371	-94.2112	-49.4921	-4.21645
	17	13	68	154	20.5629	39.3171	-31.9881	111.009	28.8394	-29.2942	-62.7412	-16.7574
	-2	20	-20	-20	23.1663	23.4201	-2.15726	30.4172	-1.3936	-45.6344	-8.91132	127.158
	-11	14	11	3	17.8621	6.2974	25.7229	55.7681	-35.9206	48.8313	90.8763	15.1085
	13	5	5	20	35.3647	40.7436	19.4004	-35.1928	56.5948	123.915	-70.3057	-58.8104
	11	9	6	-6	-32.6177	-41.4482	32.8795	-57.0151	-2.47447	8.73386	-47.8025	34.1927
	18	-1	-14	-54	-12.7335	8.09135	13.7042	-31.26	-4.22257	-151.647	0.384436	-18.3311
	19	25	-26	5	-19.5724	-26.3673	24.3072	35.2532	-5.37259	60.7102	62.6161	-142.862
	-13	-2	-14	-23	-9.10732	-99.8499	-73.4796	32.586	97.1067	-84.8367	-110.903	-36.7617
	-7	1	-23	-9	-8.65912	-42.625	-43.4401	-51.1087	-15.2844	-72.5569	129.286	138.126
	4	-24	-25	-3	-53.5436	0.723288	127.141	-89.9155	-62.0209	41.2915	147.598	126.774
	4	3	-13	30	-50.0378	-35.1585	-93.3212	27.6973	-60.9494	87.6816	-39.446	143.936
	11	38	-9	-28	18.7999	24.3255	-30.437	27.7182	-113.62	38.9017	-116.608	69.8516
	-3	12	9	5	-14.5861	68.4886	-40.3261	2.7037	-44.3136	39.8384	-101.115	45.3884
	38	2	-26	-36	-113.772	24.8765	40.9885	-25.7698	-11.0976	-108.794	-61.805	94.928
	7	-16	9	60	-15.7763	83.1487	6.94445	-96.3365	82.1719	38.1596	65.3792	174.528
	-4	-35	-2	14	-8.5259	-3.28356	-116.168	-45.7243	-31.5796	9.85397	-76.6638	92.3467
	-2	6	4	155	2.22987	-29.0051	-39.8107	-106.18	87.3941	43.1367	62.1764	-53.8726
	13	-1	-4	-4	-20.9666	-0.293503	6.24776	19.4795	-123.6	-74.155	22.7219	30.2916
	1	-5	17	-5	-50.7756	165.929	92.4033	-66.0498	52.344	4.22642	132.949	-85.165
	32	2	-24	21	55.6489	56.8396	-18.0621	-27.8164	25.6171	21.9532	-13.4371	-31.7905
	26	166	-46	27	-44.0082	-39.0178	-65.8341	-68.6493	128.85	46.4048	-8.68746	104.892
	-10	0	-15	-8	-67.0104	4.82903	-38.0936	-128.771	41.1363	-115.279	172.524	40.2044
	-1	12	9	-2	15.453	2.79316	-27.0754	19.886	-55.6442	-25.8463	1.15295	55.9319
	9	4	4	17	33.6892	12.5946	18.9175	-29.4127	-72.7454	-25.7605	-51.1828	64.409
	-19	-132	-33	5	24.4632	-29.0127	-170.553	23.2174	45.687	51.8614	-83.791	85.407
	1	-9	-19	30	42.587	14.736	88.6684	34.7423	-33.5056	8.70297	-43.4306	59.3039
	-13	1	7	-37	0.470068	4.84503	20.6124	-28.3703	77.1755	26.2255	-60.0873	-33.0591
	19	0	5	10	28.8402	-38.9788	-48.7463	-26.9066	83.7494	45.3315	2.30321	56.5855
	-3	27	30	-54	-82.431	62.8264	72.2207	-164.546	-31.6721	31.6502	178.342	-41.7675
	-8	23	22	-13	-20.0905	-40.2161	61.9751	10.7708	-23.4499	-40.1152	32.064	-69.1257
	9	10	15	86	-71.4076	19.1636	15.3427	12.5071	12.0891	84.9659	66.115	-166.502
	1	3	-3	40	22.1548	20.7149	8.50708	-58.3324	-65.4362	-26.4545	82.7981	-22.3
	9	15	-1	-13	17.5101	-6.14116	17.7086	30.4	52.6957	-28.6053	160.508	-30.4192
	-13	-3	-43	18	-14.8907	21.895	86.8022	-98.0192	98.8076	74.3999	24.2165	-106.472
	44	-24	-17	24	-8.27918	-43.55	5.71516	135.919	-22.5096	-55.6839	91.7794	54.2411
	22	-3	12	38	-32.8483	44.4833	-5.57254	31.5112	-50.7253	-30.4307	32.7165	55.8085
	-6	-15	-2	-136	-69.8269	51.8009	-23.4353	23.705	140.648	-29.8847	25.1493	89.2113
	-7	1	4	14	-45.0493	-79.7694	93.9632	-39.6407	-81.7387	5.32814	-53.412	27.6445
	3	-8	19	15	-24.26	20.7091	-68.5657	-114.522	-14.2403	162.586	-45.6864	-10.2217
	33	-1	-1	29	-39.8822	-3.36636	93.1493	-9.43904	-3.81501	74.2882	-83.446	-137.801
	2	2	37	-31	-28.9864	-17.8071	-22.8911	-4.42558	54.3425	-121.853	140.676	135.463
	17	-128	25	19	-5.61222	-3.09728	-23.2423	168.218	170.106	15.641	25.3615	168.543
	6	11	-58	-34	67.1679	31.007	-23.0183	23.3371	-47.1662	58.7551	34.9288	-25.9058
	-22	17	-3	55	-22.4238	-3.85976	-5.25854	16.9442	158.3	-2.56992	81.893	58.2665
	-19	17	-3	2	-44.497	20.8421	-15.856	-82.7294	-22.364	-16.6308	-25.0405	55.7354
	13	-12	-28	24	27.1097	-39.0014	-22.1928	-58.7863	-42.3552	28.9112	47.7702	114.431
	14	8	-8	10	9.77253	-4.6112	-69.4542	-65.028	-82.0884	84.5902	16.2558	-27.4088
	-51	0	-25	27	58.1325	-25.642	3.75962	-93.0274	-19.6696	101.527	-63.1913	-24.2447
	13	4	8	-27	-9.93988	29.8766	35.6936	-164.751	50.2982	3.83866	104.405	-39.2354
	-1	30	-38	0	9.5568	96.1937	-63.5931	61.5755	34.4601	55.2964	-72.9052	-64.7442
	26	9	4	-7	52.4369	32.1859	37.1102	5.19034	12.4148	-23.4146	52.1271	-9.75764
	-25	2	25	32	-44.8833	94.0012	62.886	108.327	66.84	-72.058	-121.695	32.9484
	-1	-38	-17	-36	-13.7809	-53.2587	-77.8022	-141.179	-29.6446	92.2352	-10.3966	-14.3332
	-20	-67	-16	28	2.45602	35.3098	-5.76766	9.38986	87.646	-12.2819	-115.669	73.1422
	10	-103	39	-21	67.4445	14.2177	110.507	9.7129	-4.60972	-26.8823	70.2822	-35.792
	-43	10	-7	-1	34.2586	94.8788	-5.71517	82.7259	66.6177	-94.872	-40.1719	-49.1492
	-10	2	60	-17	62.7123	-22.1104	-60.2719	-82.1645	-21.0226	164.569	27.6658	88.636
	-5	5	-44	-152	-6.22971	-31.4578	-38.7602	54.3004	20.4946	97.6635	-148.885	57.6941
	37	-40	79	18	-8.92903	40.1752	16.2546	129.518	174.63	77.8543	-10.2805	64.0127
	10	-34	1	-71	23.3952	-59.1271	24.5301	-28.0386	75.5783	2.3738	-54.1961	-8.01094
	0	127	6	14	40.9444	8.24491	-135.203	140.309	-12.7372	9.05123	-147.381	144.368
	-37	-98	-11	6	4.15498	-140.901	97.4732	-174.707	-117.269	-131.383	2.31893	-132.876
	-14	-23	-10	-29	23.0314	42.4575	-32.8037	-5.51373	-49.919	99.784	-90.7654	-40.1111
	85	38	-4	-26	-25.951	-11.191	-165.123	-124.217	9.99206	-111.51	0.214836	-1.43304
	-24	9	8	20	63.9709	21.1623	2.6334	37.0133	49.9359	101.564	-146.356	-93.9042
	6	43	-32	-28	-0.839318	-0.539055	60.1661	17.0072	17.8582	10.4315	100.249	-93.1615
	17	14	7	5	27.5495	-66.5504	-20.2123	-66.1812	5.8656	-17.4467	145.571	-22.9787
	5	-171	31	144	59.5615	-10.2436	-41.233	150.506	-14.3461	-82.0185	-127.683	37.3291
	39	-20	17	-126	30.4192	-8.29922	78.4255	171.684	154.413	76.1999	52.0662	-111.15
	-17	-10	-85	31	21.6278	-49.6332	14.7686	40.694	66.4329	-29.5611	-35.7971	-65.0102
	-15	9	-20	-137	-12.1831	-74.1071	14.2006	98.6446	156.16	-32.9728	174.904	23.0658
	-42	2	-28	-11	-12.285	4.6312	-10.6437	-22.9496	17.8915	1.15022	-2.59642	-111.928
	-32	59	77	158	-1.9834	-37.8521	123.312	115.1	81.6327	26.0982	-22.7562	34.4291
	-35	129	-63	2	-60.8312	-57.2901	35.61	47.3505	38.065	127.678	19.5367	14.8821
	-7	22	-8	12	1.35685	-6.88157	-159.963	-26.1361	-52.1134	19.388	112.795	-55.4781
	-30	164	20	-118	3.5821	54.0635	36.4012	-60.6735	-12.6848	46.9403	153.646	22.4983
	41	30	-1	1	14.5156	-31.9309	0.729952	103.755	-4.46307	-59.9464	73.6633	53.8441
	-43	-35	-17	127	-8.86708	2.32533	-112.201	-143.631	-18.8517	-5.47279	18.1581	-27.7774
	-22	152	-49	6	-9.29098	66.4319	-25.7315	45.6111	-50.9045	-60.2839	179.017	75.1434
	20	83	-173	69	20.948	-62.3814	-24.2698	11.7437	-2.2825	73.8071	-153.631	-110.609
	8	36	-46	-5	22.6476	-15.9205	133.251	25.9802	28.9663	37.9279	-34.7837	62.46
	1	92	11	-16	31.6815	45.7926	-30.5625	4.09528	-14.8366	-75.4024	77.1517	82.5243
	5	20	-169	10	1.64248	-48.0385	95.1688	-35.3247	18.6058	-33.0803	-46.723	25.6011
	4	35	65	-37	3.0758	7.02218	-48.6952	-21.0239	-40.0501	-13.3668	-34.7228	98.3427
	-26	-7	6	-55	-77.5352	39.6771	-26.8124	-13.5591	-49.4287	49.1402	-0.0226507	112.135
	-25	20	-114	-161	-13.9152	-34.0006	-15.6604	-26.4365	100.825	-32.2351	-104.773	-59.2674
	16	-9	80	32	29.1455	-21.6136	-29.3616	117.585	-150.884	-26.8787	-92.1336	-3.85993
	0	-2	99	73	46.322	-24.0367	-96.8565	165.816	-71.9042	-111.487	4.28916	-62.1284
	-23	-16	-53	-16	-0.272543	39.7844	27.9303	-154.295	-54.6247	139.932	91.3379	0.943741
	1	-17	-40	5	24.4343	23.3324	36.881	-156.702	172.559	-70.4	19.9609	41.1389
	3	-27	22	2	36.2642	10.9018	-38.3847	-40.797	39.9438	-24.8321	45.4618	-55.3094
	73	-8	-7	-74	-3.69283	-22.2774	-49.0846	-61.665	-7.57738	-52.0288	-14.8856	-128.688
	-8	67	4	-16	-17.8265	97.6905	85.9005	-15.3801	25.0058	-87.6413	91.6769	49.6435
	2	14	19	-18	35.3589	-35.5064	-25.5436	-61.4633	3.20203	-91.1747	126.759	-149.71
	-38	28	-23	-1	12.1629	-10.4571	-24.6662	-60.573	23.3304	-166.207	2.09707	65.4262
	1	-4	21	8	44.1053	27.1772	16.3234	35.5679	-39.1727	86.7127	-44.7671	155.405
	-8	22	-14	-12	-0.448187	47.9149	-151.91	-48.7796	-0.707367	64.9725	-28.1285	12.5882
	16	-56	-61	9	2.15389	-33.3325	-140.017	100.823	102.721	-4.3394	-130.454	-64.575
	7	-11	4	-17	18.3697	-42.0162	118.185	33.176	-78.271	-73.7394	39.9862	171.773
	4	9	-27	2	33.2922	-20.4515	34.0171	-15.2158	-156.768	20.2725	131.493	160.198
	-25	18	-3	30	4.2562	-66.4847	42.3658	-70.7077	-23.8099	99.947	150.39	-66.1809
	13	-50	0	-4	46.146	28.9409	-172.874	8.3836	-103.173	47.2168	12.8409	90.1004
	-1	1	5	-6	-6.17059	-9.97943	92.6211	-125.116	-4.23898	117.18	25.4107	-113.765
	-6	-28	14	61	26.0638	-6.236	-24.2544	-88.0677	-8.43308	-9.58485	-165.793	-76.1062
	-11	24	16	2	30.4438	-4.61894	-83.6525	17.3342	56.9822	74.231	-50.7502	59.6582
	-47	-4	-1	-24	45.5107	-16.5074	-43.4847	-21.1784	82.0771	1.58602	36.7295	-21.7531
	58	9	11	78	10.9027	60.7633	-27.0993	-40.0419	98.5767	108.499	-53.9945	29.4775
	-5	-5	9	23	7.45064	-45.6036	-11.4566	24.2209	-79.4931	151.532	45.0188	-14.0891
	-39	-24	-55	-27	16.5602	11.2149	-93.8213	-64.0059	21.7926	-30.0277	-54.2033	-23.1986
	5	9	-5.68434e-14	6	-38.6828	-31.9874	111.289	125.019	-38.3212	108.482	-106.84	77.4781
	4	8	-18	3	-37.7014	15.4851	25.2812	-59.3789	84.2214	80.5824	-16.1041	17.7048
	-20	-17	-14	21	-20.262	30.305	-55.8817	35.0868	55.0891	84.0255	52.0645	-137.528
	-9	-16	9	37	-29.1056	-28.2398	-7.16638	-124.599	-41.7734	-92.2497	-109.085	83.8244
	14	15	132	31	-12.3364	22.9363	-21.316	-18.0753	52.536	7.89474	-82.6563	-64.3773
	-16	-4	7	20	5.43656	21.6759	-5.60432	55.7057	40.7073	-50.1104	-32.4187	-54.0258
	1	55	21	-28	47.0634	-89.8116	12.5886	-142.375	120.732	-9.06831	-61.0524	-75.8513
	-20	-4	-2	33	24.426	-2.32865	-23.6047	-63.217	30.2392	-74.1971	17.9559	-13.3573
	-6	32	32	-22	16.0273	-3.28148	98.9539	38.0866	84.6355	76.4579	-74.7419	56.0109
	20	-45	-1	26	60.5503	7.86227	-18.8106	-71.2825	-20.9998	88.0533	126.876	29.5689
	48	41	31	46	-5.40534	25.337	13.1295	75.6101	21.6141	-56.1623	-82.2189	-78.542
	37	-8	22	50	-53.5251	-36.3573	-48.3334	56.4549	3.21747	-167.04	-96.7218	-18.4598
	56	-7	-23	-38	-12.4085	8.75412	53.965	-76.1965	65.7308	-75.3822	-4.09925	39.1164
	4	-11	15	13	27.5645	42.2627	24.5608	-92.8986	100.565	-93.6076	21.0529	138.5
	-26	6	34	31	0.163983	-8.75894	120.354	-39.1436	-43.2615	41.9905	1.74286	91.0083
	-16	-29	-5	-17	-16.3772	-7.08559	88.1064	-159.81	0.0506878	-13.5861	-46.8548	28.4457
	-4	-29	-40	-14	53.0115	-1.21888	-13.5584	15.4516	-65.8875	68.1036	-112.229	135.805
	3	10	-4	-48	32.2798	2.41341	62.7785	-152.642	-101.286	6.52586	19.9424	36.9831
	22	21	29	20	12.5402	-10.8273	-10.6659	11.0955	-29.8977	-11.1009	76.8517	6.88362
	-14	-10	-22	-12	7.42335	-55.3043	109.32	-11.5741	-29.2086	38.845	91.4048	162.787
	0	13	10	-33	-18.5686	10.2618	-9.46233	120.389	95.2682	134.331	-31.488	134.294
	59	27	37	23	-3.01786	48.6975	-83.8019	-148.17	84.227	17.2975	14.1682	12.7161
	-4	12	74	-44	-68.1812	4.58819	-96.0644	22.3407	-55.1464	-44.4567	165.696	137.328
	1	-23	-2	42	-40.8442	-21.3507	17.428	-159.44	-2.09701	-82.9482	-70.6572	4.44202
	5	7	38	39	-7.72854	2.98505	102.249	100.87	80.9997	21.1776	-142.04	171.713
	7	-13	29	-82	115.775	15.7505	7.38222	-55.805	83.8169	-47.952	-55.9711	-42.0734
	-63	-11	11	-8	-29.979	-8.79788	-54.6308	-12.5578	28.2458	138.888	-42.3279	19.9144
	-6	7	9	10	5.88517	121.06	-59.2554	73.6958	-0.73008	-49.9612	-46.0352	-30.1289
	5	2	-13	-41	9.07496	18.4349	0.154438	-141.128	95.7653	-173.18	-41.1369	-16.7511
	44	-10	-14	1	30.5285	50.6751	177.267	-3.40148	-60.5251	108.927	36.1115	14.4692
	35	42	5	-33	24.3983	71.4826	-16.6616	42.7326	-57.0095	-57.2784	42.1242	-24.9926
	17	0	-16	-11	-7.78755	25.4106	23.7738	-8.79736	127.626	15.1889	-33.73	-124.866
	-7	2	4	-37	12.2762	49.0229	-62.9127	61.088	13.5585	59.0054	27.7521	96.0911
	-4	-8	8	8	-35.5496	-110.407	1.21175	129.534	73.0722	92.0124	7.66668	-14.0226
	18	-14	23	8	30.1608	0.598012	-49.2505	90.4067	-80.8946	172.462	-68.2453	122.782
	-4	-11	-2	3	11.5389	24.7265	-8.4993	-37.1656	47.5841	23.1593	46.6092	6.82689
	14	6	2	-5	14.36	-51.3484	-147.948	31.7557	90.4051	113.518	-14.5959	-85.207
	-34	-8	-1	8	-33.7194	-127.734	24.4015	-90.5036	-81.2859	-16.425	166.604	-42.2117
	27	1	-5	-3	-4.12271	-6.20968	-146.241	-16.0252	-81.0494	-35.5509	-113.714	46.793
	-2	5	30	-28	26.1961	-51.8006	136.93	93.52	8.30007	75.6749	-83.4045	-103.555
	-8	-5	-14	-6	-0.922514	-27.5322	65.9333	20.1165	-72.9771	-15.3889	166.461	-90.6406
	7	-19	10	-36	49.3993	0.570334	23.6624	-114.575	-45.3054	34.5121	21.7913	-7.496
	69	-2	1	17	-19.8647	76.8077	22.6589	-9.53259	-53.7029	-9.62815	-72.0788	-54.1546
	-4	14	-14	17	41.2951	35.4196	37.1826	41.8336	-120.323	81.803	31.2173	51.7085
	178	17	-10	-4	-49.1417	34.0605	-25.6863	-40.5038	-4.31754	74.3802	43.9018	41.6029
	10	-9	11	-17	13.9696	41.1123	-53.8648	-30.6406	78.7818	38.7918	77.3373	75.3559
	-3	-11	-34	-1	-16.9673	32.8708	7.47262	-42.6149	-9.55063	54.1532	-11.3152	97.5332
	-2	-38	-12	16	-10.5668	-29.3795	-7.784	57.4044	85.7383	144.606	-51.5669	-56.2232
	-17	38	1	0	9.26414	-34.9054	-35.1926	7.77911	5.95843	5.96832	74.587	20.0115
	-13	-23	-21	24	15.7343	-31.0632	-41.594	-64.3868	-32.3049	-85.4737	-112.431	90.5931
	3	-10	-15	-14	-46.91	-15.1081	20.0233	-174.021	-98.2236	-69.1836	-128.593	60.8034
	11	-6	-7	3	-27.8537	-4.10224	17.1539	22.7671	50.4257	24.8633	18.6687	61.0961
	-12	-17	-5	-1	-8.74206	33.5721	137.364	-145.088	46.0788	61.4115	-11.3528	-27.5889
	-14	-9	4	4	96.4322	-24.5552	-55.9174	-1.84775	-35.4758	16.5276	28.8041	84.1883
	12	-13	26	6	9.92878	-22.5513	7.77955	61.8724	-31.6226	90.8651	99.5543	45.1178
	-102	26	7	13	15.9904	-19.3866	96.9482	109.579	-83.9117	-11.7946	10.676	-77.792
	17	20	-1	8	25.3711	-28.8953	32.9077	88.0603	58.9909	150.601	-104.936	-44.2488
	6	1	-26	25	0.824102	-3.65497	60.5988	-56.4507	-2.00494	-117.191	83.5725	149.686
	-5	16	32	34	26.9885	12.7305	40.4497	-145.915	63.1869	147.048	-19.6358	-136.879
	-34	15	-7	11	-45.8871	28.2554	73.5775	-25.5386	-22.7371	-16.3738	116.351	68.4202
	-19	-6	-25	39	-27.3516	20.4698	-27.0025	-82.8042	-48.5842	33.226	-23.7144	85.4306
	-6	-5	-14	-18	17.6073	-15.7069	-78.4957	148.328	-78.9057	116.776	-56.4944	102.694
	-10	-1	13	-52	5.75397	52.9703	-53.438	-125.502	112.604	107.744	-17.2921	-151.465
	2	-19	3	5	-2.17233	-32.367	-97.3866	-11.9607	37.0002	38.8753	-55.1282	-50.155
	18	24	29	2	21.8919	95.5594	-27.7913	-44.8468	-59.2383	80.9743	-66.5634	-53.6218
	5	3	9	16	-31.5992	-17.3091	17.4654	111.129	28.4099	-2.94927	-26.9313	46.7414
	12	-8	27	44	-23.1024	-55.9231	75.1333	15.5461	39.7275	-5.81909	177.496	82.2719
	20	7	26	-16	-31.5164	32.322	-7.61299	23.4416	44.0995	-25.3175	38.5137	118.212
	25	-7	24	9	59.1734	28.2974	45.512	-19.5805	45.0482	-47.83	3.10339	-106.678
	-11	23	16	15	33.5518	-38.5531	77.0902	29.5048	-3.70947	-67.6761	-47.5675	106.463
	24	-13	19	-11	-15.2254	-13.777	1.83635	14.5963	60.0751	-56.0224	-18.6821	-112.058
	19	9	18	-23	12.2179	-83.2025	-66.874	51.4405	27.3494	-48.8446	-90.0838	157.497
	21	7	0	-12	-21.2658	97.7087	-1.2068	-30.9736	-110.374	-77.579	-45.4476	-162.584
	-7	16	-15	-3	45.5947	27.977	43.8295	0.41303	33.9923	-100.414	-161.873	-8.67297
	8	-12	-1	22	-59.0126	-16.8438	-44.741	-7.02658	-22.7063	108.21	1.42862	-34.6885
	-25	-6	-46	-8	-138.756	-45.2931	34.7059	-60.93	-27.7267	-161.036	-10.7682	-126.966
	1	-11	0	20	-29.1987	-5.12854	1.41282	32.5872	148.658	-7.2415	97.3858	81.09
	-14	-13	19	2	1.46881	-2.13517	-72.513	-32.1263	66.4034	96.6775	-8.01877	43.7615
	-10	12	0	-1	-28.9508	38.8928	129.332	32.4012	19.2502	110.943	16.2223	71.9812
	-38	-5	-162	16	3.92786	24.2619	96.3564	-47.0582	100.383	-18.1645	60.6462	-95.39
	-11	-7	-7	20	54.9319	-40.4454	-38.8423	14.6139	-10.9856	-30.7386	-56.5884	-71.1131
	-14	-7	-20	23	8.1011	-7.86969	-70.6322	-105.151	20.8907	-57.8743	-15.9317	-172.679
	28	3	-9	36	98.4573	-156.101	-9.05058	0.644268	7.73806	69.6361	19.9293	-92.0633
	-16	22	1	30	14.9065	74.6866	-7.53192	-61.6576	51.2931	-44.164	-40.2609	-39.2275
	-18	35	3	8	-0.943911	-39.4077	-36.5667	-20.774	-16.3428	27.4568	19.5213	-24.285
	-19	9	-8	1	23.5096	24.7403	-89.4059	69.3655	2.48058	132.864	62.0399	4.42105
	1	-5	-27	29	-23.4368	43.8086	119.431	-16.6649	10.4403	-104.544	86.5295	-29.0129
	33	12	-27	23	-0.681534	60.9065	29.7687	-129.744	-67.3739	68.3985	35.0351	-176.146
	1	-10	11	7	19.0864	9.3223	16.6743	4.23353	-59.5482	-24.4249	130.704	3.25322
	-10	-21	-21	-9	-88.5705	-48.2898	25.5027	-47.987	-107.31	-19.9712	-125.225	48.4394
	2	-5	48	6	-62.1129	-37.3996	104.292	-1.33109	122.327	-17.2422	32.6019	-146.916
	17	-20	55	-5	58.2843	37.1565	5.43602	-61.9892	-29.876	-49.3923	-8.56429	-108.154
	-2	-19	30	-1	33.3782	51.4363	-12.3498	-77.8506	-43.4296	-35.8555	20.3991	-90.0817
	-37	11	12	-172	-16.1435	59.2294	6.56864	63.7791	-54.1655	36.623	-14.0765	-16.1516
	21	35	34	10	-66.2852	9.61935	-78.6958	38.9692	-51.025	129.925	-80.9155	133.128
	41	-17	29	-8	-20.7344	-32.1533	-74.9185	-16.6334	9.41488	134.835	-16.235	-131.993
	17	17	13	-82	42.2137	-59.1171	-35.3937	-76.9553	-44.3289	-16.7327	60.135	98.4762
	-6	-33	9	13	52.6378	36.1779	21.773	-14.2029	139.247	44.6206	-60.366	37.5052
	-47	-37	37	57	-29.848	12.3252	35.7908	146.569	-19.2233	1.13001	-57.5484	-39.107
	-7	28	48	151	14.8123	3.27241	0.846857	43.414	75.9055	-119.22	-27.9972	-25.2804
	17	10	5	-25	28.6758	-43.3587	65.635	94.9689	-45.4213	-171.921	-30.9151	-160.798
	-15	-12	-70	57	36.3935	15.5279	-142.472	40.7098	-77.4648	84.5508	-36.203	126.579
	21	-56	-10	45	-14.4081	-2.3393	-15.4058	-44.6742	115.877	-15.0995	2.13176	60.3036
	-14	-58	-36	-117	-24.3262	45.485	-2.70033	46.544	57.685	-91.153	16.2997	51.1129
	-15	3	6	12	-12.1955	36.6713	89.2233	-136.671	12.3853	2.75814	36.5525	154.733
	-1	-18	-17	-180	6.776	-4.59864	18.6029	-44.6177	111.814	-33.3348	-127.892	91.467
	-6	-4	-35	-118	30.053	-1.09162	89.0654	35.9013	69.4853	103.634	4.21327	-28.7572
	-28	7	17	17	18.256	38.5457	10.6754	-45.7741	6.69892	111.006	95.5422	-93.6786
	15	11	17	42	34.1821	-72.5945	140.055	-28.379	-39.1241	-33.46	43.7126	-65.6092
	2	10	13	20	-42.205	68.8778	-65.4321	177.361	-48.0178	-22.6308	121.902	-32.0468
	-23	-23	-2	-3	17.9725	15.5604	-19.0817	-1.97997	101.958	51.1816	40.5328	7.15152
	-17	-8	-123	-146	39.1743	-0.775116	-89.9644	25.9102	-18.2228	-45.1535	41.5464	-10.3784
	-17	13	6	-170	-6.19073	0.980381	-27.5381	35.1379	15.3067	179.052	159.531	-5.55169
	1	-11	-26	5	22.2107	-11.0111	-82.7358	25.6392	-15.1437	-44.4825	32.7877	-21.8152
	-16	18	5	102	-38.9068	30.4205	89.8278	153.595	-71.3118	15.2195	56.5377	76.4534
	-11	-20	11	-25	2.3277	-21.4025	49.9901	84.9851	8.01593	-64.8429	-48.8337	56.2477
	-12	-4	7	11	21.1251	-101.867	-77.4539	-42.3371	62.0688	-169.202	9.04666	125.275
	7	-12	-79	25	-19.0333	87.9102	-33.1074	-21.5524	-63.7652	17.5364	-91.6282	110.57
	13	9	-36	47	-16.8286	32.912	-21.0351	-8.04998	-25.3489	48.817	117.361	152.289
	8	1	4	-13	-7.93904	5.31046	11.4107	-29.0268	-40.4074	-39.0952	109.255	20.6469
	6	-16	4	13	-50.9312	-31.9884	-177.449	-51.7178	173.936	58.1245	38.7534	128.079
	6	-25	55	37	21.2069	21.0707	15.8853	-175.995	53.7494	-14.927	3.02741	69.1095
	-32	-20	-23	-8	36.1057	1.24538	36.8856	-4.38852	-56.2092	-39.3718	-25.5705	95.1313
	-19	-5	30	-15	-40.2364	-16.0184	48.6897	25.2409	-45.1798	-106.626	113.87	-27.6307
	-13	-14	17	-37	-21.0862	-1.55995	-2.17888	138.069	65.0489	-45.0509	-14.7122	95.6317
	-32	0	-7	13	-13.576	-4.62211	39.2745	-12.2232	87.6465	9.22169	39.1996	-66.4289
	-9	23	58	-2	-35.8157	-26.0474	-121.116	-101.249	46.1079	83.5967	45.3479	-109.494
	-45	7	5	-25	7.98822	-14.3377	15.0095	137.378	-22.0712	95.7054	56.5321	-176.803
	16	-38	-53	-2	-27.3329	-1.73109	-65.3142	-41.4124	-59.4834	-65.4383	-32.0407	30.2682
	7	7	98	50	10.7014	-21.5759	-15.3713	-125.437	-99.3317	-100.333	129.654	88.356
	-7	22	-64	-56	-19.218	12.7125	-137.37	-37.0928	-20.5498	-120.431	-26.7452	19.3365
	-24	-33	-31	4	-24.9858	-9.26317	-104.135	-23.1603	-104.389	-74.6792	18.0299	94.0414
	43	-20	15	12	-60.1565	-15.991	-145.251	28.4389	137.189	-122.225	-15.5337	-33.1018
	25	-25	-31	23	-45.339	-33.5842	-54.2751	166.933	-26.476	-18.8067	70.8239	3.54149
	26	-5	36	42	-7.17875	-14.8698	13.6505	22.2292	114.119	-8.26929	12.544	76.8452
	-38	2	-25	37	2.03045	-52.4891	161.014	21.5419	12.0782	-28.0493	-48.1081	-156.86
	-14	58	30	37	-110.509	-41.0238	129.14	-39.8799	60.7633	48.2781	-87.1415	-72.3355
	-1	-20	32	13	10.4668	92.6301	128.936	-61.4793	35.842	-9.75112	153.108	111.582
	26	-8	-24	-9	27.6054	23.2519	-16.3716	-4.95675	29.4411	2.49192	90.1494	140.267
	11	7	13	0	-45.0885	-27.5414	-96.0104	48.1455	-10.2167	-98.0444	-26.1202	-16.9753
	10	55	-35	-41	-29.4001	13.8228	-169.405	-75.327	75.7378	102.486	-0.713201	42.3682
	65	22	54	-11	-43.6493	23.4089	14.9188	160.458	101.861	24.1386	-171.495	-9.00624
	1	-14	-25	-28	-20.6754	0.864306	-127.827	26.7161	-89.3703	-22.1663	-1.18668	-64.7594
	-5	1	-6	-18	104.251	30.275	4.40475	-26.273	30.5047	49.1803	8.97865	40.9349
	-1	12	-16	-47	54.1363	66.9475	-178.979	-27.4052	-65.1606	12.6737	-23.3696	-96.4008
	-14	-91	1	-8	-16.0587	8.14365	25.1003	149.698	-59.0633	-3.37211	-48.8039	-70.3254
	56	6	-12	33	-15.0949	18.4715	30.8062	44.9108	-53.2426	-40.9036	0.273461	-92.143
	-14	-27	48	5	97.8413	-9.2046	56.2794	104.655	0.840269	96.0032	-14.5735	-166.97
	-29	-54	38	-85	86.8966	-55.236	177.017	10.6683	-41.7581	108.657	-141.469	49.9713
	-9	54	21	13	33.6411	28.6412	-102.203	0.884118	-58.7558	175.874	13.4142	-28.0329
	1	-12	-85	-4	-61.138	67.749	24.9133	12.8401	-70.9936	-66.9288	-152.62	21.8021
	0	41	-128	-1	15.0459	-32.7591	-69.4717	71.0576	123.713	-25.3965	-52.5766	136.785
	-10	17	12	65	-51.755	-21.3734	5.28373	102.526	-55.8441	44.4426	-56.7849	-151.846
	2	27	-10	12	26.4896	-15.9549	-7.96365	-24.1503	-22.2969	36.2915	18.0148	-27.0156
	-25	-19	40	3	56.8879	17.0929	-84.063	117.962	-0.829882	93.0588	-122.932	-24.2841
	-19	20	-4	27	-28.4522	-3.81944	28.99	-37.2456	-67.8331	17.9721	-42.7691	-59.3128
	-6	-9	-25	-22	40.1132	-1.77081	-24.1016	-26.2921	37.1846	43.1281	126.661	-34.9798
	20	-29	1	-11	-2.20492	-5.93922	84.8238	-108.885	35.0246	-59.446	144.766	73.6264
	12	19	6	27	94.1475	70.5737	20.2541	-136.927	16.8422	-163.828	145.992	61.0434
	-18	30	6	29	9.24669	-55.3102	-132.85	2.5433	17.6887	90.146	-43.2959	-26.5361
	40	17	15	9	27.7122	49.4108	119.105	80.252	-28.6171	25.2658	63.057	96.4231
	45	10	63	6	5.23333	106.777	4.86342	23.7647	-61.7459	10.4652	-10.5999	-39.7588
	-2	-59	47	25	-7.17434	29.6644	72.1406	85.3686	-11.8981	108.887	-2.60934	-168.812
	6	44	-10	81	31.3087	-53.4239	55.4052	69.6401	-117.76	119.525	-40.8195	148.187
	-18	-3	-14	0	-52.1068	-70.1403	-2.60465	-42.3623	-12.8699	-31.2293	-97.5334	85.0303
	17	-5	-14	26	35.1578	-9.3147	-144.584	-52.9562	18.3779	-63.3648	2.36618	-174.783
	35	-3	-20	-61	-71.4009	56.447	34.8251	-15.7386	-28.9434	2.09226	67.7379	70.8319
	27	17	19	49	148.828	-21.9628	127.456	-80.2383	-5.21022	-101.213	75.757	102.282
	2	2	-16	27	-56.4902	-34.4023	-69.8439	-51.6944	-36.9089	-69.0371	40.4951	162.888
	17	96	19	8	-54.3668	86.4192	-68.1421	-37.304	21.4447	140.91	26.6619	-95.3786
	45	12	36	166	8.58223	41.5852	65.2352	-64.2477	-38.055	90.1571	-25.6943	-150.747
	-17	-3	2	4	40.3347	65.3494	3.03877	30.0251	33.4166	-0.224877	81.7284	-81.2776
	20	79	-32	22	-14.5113	-35.2274	43.3211	-92.5676	-40.5207	30.5173	-62.9866	-29.3529
	16	33	42	25	-10.3758	17.3321	36.8934	14.8515	-4.25661	8.53158	-93.5497	-68.6801
	22	16	16	-58	-11.8227	31.562	-128.295	-14.5448	-96.4058	69.99	-120.36	-157.998
	-1	-13	2	8	-34.6007	-22.8749	22.0638	-9.79659	-32.9623	-70.1621	59.3102	-151.723
	3	13	10	-50	-30.4354	-21.3822	8.90515	7.80699	-26.62	-172.313	3.55925	104.929
	-2	34	9	-16	-29.9595	-3.7218	1.09523	6.71112	104.062	22.9032	60.4878	-19.8469
	-4	32	23	-125	-3.46174	-35.7639	11.3921	52.5549	-48.6409	-56.2083	28.4427	174.624
	81	-145	26	16	3.41885	-29.1421	70.7244	-71.2594	163.545	21.6625	-9.02582	21.0635
	178	55	34	69	-89.3156	52.838	-26.0117	-19.1163	89.9447	-144.385	22.534	-68.7613
	33	-36	-2	16	6.09097	-11.0448	-16.1212	-45.7621	8.57415	85.71	55.5555	-58.8024
	9	-33	-1	12	15.3229	-11.9973	90.4182	38.9947	-112.549	50.4971	18.7296	36.923
	-52	14	-5	-18	-15.104	-24.5621	39.7772	-96.5416	-54.8302	-102.845	28.3276	9.74997
	-66	-2	29	17	14.5789	-57.7857	-148.786	92.268	16.9891	-40.891	5.63442	-150.703
	35	-5	10	-10	40.1016	1.79237	-9.52729	-3.35623	63.7638	38.9286	59.4295	-144.75
	-15	-2	5	-10	-73.6285	19.7126	-10.5342	-76.5131	54.1076	-92.6602	-69.375	-103.874
	-7	17	-27	9	-3.20896	6.49694	61.0945	73.2951	-50.6214	-78.567	16.0551	-31.5872
	13	-12	2	-168	16.3566	-44.0228	167.269	12.3087	-50.4205	34.0105	171.921	-110.813
	5	16	-34	-18	14.4144	29.3287	-68.6593	172.194	110.192	-51.0067	-17.6333	60.8791
	0	-17	23	87	-64.9594	-1.42027	58.0947	-0.523235	-8.59117	83.7278	-101.773	62.3933
	35	-1	-13	-7	-0.634049	21.934	-23.4457	-108.742	-33.2282	-12.886	2.58147	-79.3223
	-2	-11	-13	27	-51.4214	42.3408	-8.04033	55.5255	-106.343	36.812	108.357	-28.4181
	-165	19	31	46	-12.5606	-16.7517	20.4765	28.0736	-91.7087	125.469	-64.8301	65.7553
	-13	12	-2	-27	-43.7455	-58.1323	48.739	20.1873	-44.8495	80.7993	76.4129	53.1573
	-10	4	14	41	-101.292	4.90982	15.2062	-40.9453	14.7884	17.527	74.8614	56.1059
	7	-2	0	-113	-74.9809	58.681	-37.7297	74.165	87.0102	-76.8835	9.3657	109.531
	13	4	2	-36	-11.4049	-61.636	-36.3432	40.251	-66.7555	76.7081	-11.3816	-106.973
	32	1	30	-13	84.6998	-54.5502	-19.7877	177.51	-9.47415	142.137	-39.835	-9.29457
	6	29	-19	-85	-40.2852	-95.553	60.867	70.2447	-6.58073	174.058	139.502	-155.915
	27	-171	7	13	-79.0585	-2.29639	-9.55201	-62.3883	14.6387	-168.667	-93.6057	32.9521
	21	21	8	-20	-12.1513	4.1186	-103.983	61.0688	32.1514	27.4312	83.4304	-73.0247
	-83	7	19	112	-11.8749	8.05429	43.6881	-80.4018	48.2322	72.2622	0.462736	30.672
	33	-32	2	32	49.2312	4.84232	-107.83	-47.611	69.8785	-7.34972	120.428	-6.04643
	2	33	30	-31	5.95601	-4.39258	-21.6544	55.6101	46.1292	-45.3418	-11.6856	-4.28192
	-9	-64	-37	-14	-51.434	-99.4416	-124.065	21.5625	9.58389	125.996	32.0815	40.3073
	60	4	16	133	55.8155	-23.1176	160.112	37.1467	-10.8324	-43.6739	-8.69922	4.67386
	-16	-67	-12	2	39.7764	-44.94	69.5869	15.0616	-49.7135	112.203	50.3988	53.1325
	-9	-16	6	-4	-10.7721	-22.3398	17.5258	20.2351	67.601	77.1074	-57.4882	-81.6029
	14	-17	-6	-6	45.6996	-32.2644	-134.359	13.3326	53.1522	104.171	-166.624	-6.18256
	-31	-7	-158	128	86.4468	-63.9208	14.6941	-135.584	-86.3919	178.747	14.0587	96.2768
	27	-9	-1	-28	-18.7577	-24.7254	17.4878	45.7513	22.6087	79.9571	50.9876	62.7114
	-33	6	12	-22	55.4212	24.4128	179.304	118.53	4.23878	-7.93675	21.0864	-165.762
	10	17	-37	76	80.4216	-12.1169	33.9758	39.1254	-40.8619	-41.6351	-114.783	20.2311
	-18	-3	-23	105	0.42488	14.4108	146.208	-141.242	-11.6111	24.1771	29.387	-46.1324
	87	7	-13	91	41.8097	-34.8296	38.7982	-120.161	0.506359	-101.72	23.5732	-21.1367
	7	7	-47	-40	-5.91965	-35.5868	57.4618	-50.8898	-0.657719	-17.1376	20.5073	103.224
	21	-2	16	-32	-28.4961	23.6486	60.4567	36.8559	84.9906	100.875	36.9101	-52.5875
	8	-11	9	-154	2.39946	-70.6275	-101.778	-53.7501	24.7436	21.6986	-103.57	135.112
	5	134	-49	-30	-8.99815	0.287934	-42.6788	-62.0658	-28.778	-24.3913	19.7931	-18.0928
	6	23	35	-53	-12.2801	-38.8381	-9.13616	-34.2728	-2.95959	11.5666	101.244	-165.014
	-3	26	-161	-43	40.7809	54.8137	22.8439	-63.676	55.7016	46.8481	50.426	-17.4241
	-17	14	44	-147	-105.194	-87.7896	28.4712	131.937	-18.9461	47.9266	82.7915	-58.8216
	7	-2	-30	18	-28.0934	-2.05266	-135.571	150.328	5.61539	-151.233	-101.821	-167.88
	-4	-22	4	31	-28.3165	-71.7881	-26.9665	6.52855	18.7573	-101.501	-163.257	-17.0795
	20	0	-124	-6	-15.646	-0.838739	5.31627	103.003	158.946	-16.3747	154.661	145.147
	-64	18	-18	19	43.4811	32.987	-7.17595	-10.3549	6.49412	-75.14	4.7658	-46.6522
	-10	17	0	-31	-21.4313	-37.269	24.1926	-63.0585	-60.4413	136.56	57.1316	6.43866
	-38	-8	-5	41	-55.2452	28.2774	-64.2125	-22.4708	39.0599	0.55705	6.05805	13.8527
	6	-53	33	-18	-67.4966	-19.8194	56.5652	-7.81659	11.9358	55.5284	28.8165	84.6413
	60	-28	-33	-63	-18.2812	-66.7966	-12.0266	-86.2632	113.482	-47.9068	-27.2669	-73.3055
	-10	23	38	4	8.25784	-67.6452	42.7682	53.5875	37.1348	10.2327	109.583	-4.10748
	11	-15	-155	-48	-34.4674	19.9635	66.6404	61.2976	-16.0453	123.484	91.4483	-33.6275
	-42	-1	-30	50	4.77867	-21.1813	49.6435	38.8538	-39.7705	-74.7082	-33.4335	18.6171
	26	-28	39	51	-11.505	-13.564	162.004	-7.44696	-2.25702	98.5124	-61.4958	106.871
	29	24	37	-17	-28.9195	-65.8829	43.0094	-36.4772	-16.617	-90.485	-144.868	47.9234
	-9	-28	13	54	3.9545	16.875	-4.52463	-61.8325	37.0606	-74.4995	49.1585	24.8201
	23	-1	23	-37	-12.3059	-34.5055	-118.464	35.1521	-77.4489	59.6808	26.8403	-29.5696
	-59	-4	85	60	25.0667	-28.4959	-29.7623	113.71	-83.0434	85.745	31.3262	-13.2272
	31	11	6	-42	-21.7411	-7.86616	72.7073	147.554	70.3868	42.8457	-22.1983	-19.8352
	-2	10	-3	-10	-47.0787	57.54	-50.9863	-96.9971	-159.754	9.23764	-179.619	-141.003
	23	5	141	-69	5.14762	17.4372	-68.211	18.6043	-47.1259	5.37796	-136.353	-67.5479
	37	12	10	23	18.3216	57.7775	-78.0921	77.3669	-43.0229	-86.1527	-61.0999	65.4396
	-10	-36	15	-13	19.6815	67.8043	43.5759	-38.5037	-32.5109	-91.3386	-50.6789	58.8943
	8	-13	23	22	14.7325	-26.9332	22.5279	-35.0176	-8.10061	-27.8119	20.2966	-145.206
	65	-7	5	-27	-4.80089	-85.7024	-37.0999	-61.8049	3.25825	-8.40712	80.9636	-56.9003
	-5	-2	-18	-18	47.6433	-39.9347	158.328	-7.10526	36.3465	-28.848	-70.4183	-77.9952
	15	43	141	62	-16.0889	-18.2332	68.4514	-46.3737	-34.0646	-22.0145	-130.629	66.7768
	10	19	40	-60	49.4094	-97.3679	-101.611	166.658	43.7088	-89.5253	56.1638	-24.1501
	-35	-1	23	-14	26.059	-51.6504	-50.7659	37.9138	50.1601	148.549	57.6635	168.121
	8	-13	6	53	-13.7975	-2.3521	164.348	-60.0908	7.83922	-125.14	58.7527	-7.64319
	17	-23	-21	53	42.5354	-14.0897	-11.0669	-95.1474	-29.2836	27.7395	64.9477	100.961
	-28	17	28	-38	39.3054	35.388	-23.9026	-22.3699	1.08767	14.1479	-104.107	154.371
	44	-11	45	48	-66.0119	-51.7698	-45.2731	19.114	-81.1395	7.37708	-60.2453	-35.2633
	5	23	6	87	-91.7019	-33.4655	40.6082	-70.9825	52.6109	-75.5836	48.1845	-177.197
	30	1	14	2	45.3169	31.3908	60.6211	-26.1786	-64.6233	94.0579	-28.1579	-33.3446
	-8	-39	13	8	-15.9606	-110.438	-23.1704	-154.39	0.505211	74.2387	-63.8835	87.8333
	-6	-42	3	-25	59.4699	-5.06279	-23.0816	-13.6185	-74.2042	-66.0222	-117.714	-36.766
	17	12	-6	-14	8.21633	-49.2685	-147.259	-65.8298	-69.5257	94.5759	64.3404	-30.6463
	1	-1	13	61	8.83117	54.1653	28.2417	-40.1856	-19.1655	-7.97062	-159.549	-48.5311
	-19	-29	-17	-44	49.1984	20.8915	-6.32657	-11.337	52.4258	-18.092	157.648	8.36803
	-22	-11	17	-27	-52.9877	-121.77	-74.8001	55.3064	-13.1616	-83.0504	50.0084	111.126
	-42	-58	11	28	-1.06568	102.728	8.44615	30.0076	-14.7985	59.8091	-45.8166	-25.9974
	-21	12	-81	-80	-41.3165	-41.981	-2.22344	53.2483	-38.7218	75.6549	-69.4068	112.133
	28	-14	13	-9	-15.9479	31.4989	-13.2897	-51.6071	93.4348	-43.6152	-23.0491	19.4239
	6	5	16	-18	-8.00385	29.6849	102.716	-64.8904	-88.5122	148.143	-24.2295	90.742
	43	80	-73	0	10.4757	48.8732	-36.7512	47.5198	-4.96311	50.6735	43.3123	-25.684
	9	23	10	31	20.955	16.2649	66.5328	97.6832	8.67817	-117.273	-3.46726	37.5138
	-12	-9	-49	-12	32.2818	-69.2429	-0.739359	-56.7413	-83.0772	-53.0035	-83.4926	8.07263
	2	-10	-23	91	-42.1329	-92.4293	2.80346	22.1152	-86.3685	26.0768	-50.0976	79.4037
	34	-39	-9	141	13.5887	58.3257	13.1881	58.1817	10.4784	-90.384	30.7453	84.7158
	2	7	11	27	-20.9576	-17.2032	47.1265	-43.3322	40.1997	70.6697	23.6034	34.4016
	-21	16	33	45	-19.5941	44.4482	-41.3508	-82.0949	-49.3413	-77.3602	-49.9973	87.4155
	-3	29	5	-16	-9.71812	20.019	86.0486	33.5221	113.286	-23.9435	86.3465	35.8014
	15	52	-5	-74	7.59395	61.5365	139.1	11.9514	-64.6256	-29.9255	5.39079	-55.6832
	24	8	-61	-20	64.2319	-30.7606	47.837	44.5803	10.2648	37.4114	-16.7784	79.8763
	-35	23	17	20	-3.44101	-20.2464	-50.9412	105.069	87.1787	-60.1516	4.96478	172.737
	6	-62	40	-167	47.867	55.7423	-76.235	96.0231	101.354	-4.76512	-58.9507	-109.762
	19	17	-3	-20	9.04268	-11.0702	-85.6387	21.3912	-9.88802	6.07011	-75.3947	-56.4142
	-14	-7	22	5	14.7429	18.2307	-54.2911	73.5932	21.0104	-57.1574	-86.6244	3.89569
	-18	59	1	-72	13.9811	-88.7294	-39.8693	46.3248	28.8554	12.246	0.320228	62.5266
	24	-28	-23	27	16.9892	16.0731	-15.2095	-29.333	155.576	68.4977	-36.7851	92.5077
	-1	-24	8	1	-31.703	-22.1206	123.562	139.934	39.1797	-42.9922	-35.1404	-4.66631
	-8	-17	-155	83	14.7075	-54.4693	82.1057	23.8051	17.494	24.5397	-23.7499	-32.0587
	-16	-2	-28	35	63.617	-3.94152	-34.8113	-170.712	79.1381	-33.169	73.126	26.0468
	34	-84	22	31	-19.3552	35.8088	-41.0734	17.4138	36.7767	-62.07	6.34937	-6.56327
	-159	-67	-170	-106	-26.4156	-79.9879	1.08137	23.3191	-122.524	-23.573	-66.5225	-99.0631
	43	-25	14	-15	-7.07998	-26.017	43.6099	-41.052	-40.6837	43.9432	53.5346	95.9039
	-6	-46	10	18	56.206	-10.4612	-43.8486	42.8449	66.0707	150.033	-139.233	56.7079
	35	-24	-26	29	17.9753	18.0656	-22.0269	119.247	-16.6172	31.0998	-20.0418	-12.9787
	-34	-35	-14	13	-31.8753	36.422	51.0934	-20.4218	-82.4088	83.3035	9.97149	63.3942
	-23	4	18	23	-72.6336	-10.3853	-94.7293	-26.3048	24.1183	34.6185	1.90581	-13.9117
	3	5.68434e-14	-40	-3	-9.38739	5.36945	-14.8168	-69.1267	87.073	68.4852	-52.3128	65.4559
	26	-9	9	-38	59.219	-50.6674	-82.7931	-14.0528	95.1157	-93.2668	-76.0308	13.5062
	-2	-4	9	31	-24.6264	-44.9593	-23.0081	-87.5738	13.0163	124.641	-74.1785	129.231
	13	20	-13	-68	7.30576	-12.212	67.7874	-82.148	90.1674	-2.17807	-33.4091	59.9553
	35	17	-84	1	35.0245	-13.02	35.7568	50.0192	-37.9449	-50.0868	122.553	89.4437
	-10	26	2	58	49.971	-57.4803	149.158	-52.882	87.1813	78.9983	10.3888	71.9697
	5	-32	9	-34	15.5746	7.91473	39.6841	165.06	41.5887	-64.1921	-2.30817	-120.822
	-22	-74	13	18	-11.5823	-31.7251	57.5355	1.62637	-9.06267	-39.6535	11.1677	100.478
	13	-3	101	-9	-17.1145	0.359088	-10.7922	-32.3015	-54.6841	2.29282	23.1108	-159.791
	-61	3	51	-19	-11.5459	-39.193	-89.2739	16.3686	54.2299	-15.5962	132.714	-64.9691
	9	-26	-45	-75	58.1095	-105.612	-22.3921	-111.866	-127.465	-54.2642	-61.8388	-5.91448
	-16	-4	-29	-14	-32.1126	-21.4109	-12.2116	-11.3463	-72.4205	69.0213	-47.8473	111.681
	25	33	14	-139	67.8371	-4.9968	-12.7861	-97.6607	-11.3368	-28.6427	139.368	-100.683
	-7	12	10	33	50.4841	22.4894	-40.6368	3.31725	-37.4554	-33.9469	-66.1439	-71.544
	-5	-64	-14	3	-24.1281	-94.8363	43.6268	-98.7604	26.0885	146.363	24.88	26.2314
	22	-3	1	77	-15.4956	-24.9064	16.7236	79.8865	51.2769	76.5348	13.2196	-42.6851
	22	-41	7	39	8.25889	-12.3899	-50.4162	37.0528	-59.0653	-151.031	-127.155	-11.0012
	-31	-18	-59	-11	-14.4815	35.0906	-82.4983	53.6472	51.2047	-36.4391	91.2141	-28.6342
	-2	-42	-11	-33	2.48436	-22.9255	24.7781	-0.396431	-39.928	-32.6348	64.875	-129.254
	-13	-6	148	-7	41.278	18.6545	54.3975	36.4763	87.9945	70.8372	84.9718	12.3862
	-12	24	16	-38	28.475	-20.8099	39.5772	57.1854	-115.715	-37.3648	-136.067	29.3513
	6	-43	-15	-4	74.6969	-78.8051	30.4591	45.8835	56.9597	-0.413675	-87.2724	-54.09
	-10	23	-1	7	-45.0435	-24.5153	73.1278	76.9891	-38.4635	60.7636	-32.6951	118.109
	40	-6	-45	20	13.0062	4.93365	-20.7515	23.7057	-88.1531	16.8313	63.2209	20.761
	-24	9	3	-41	-5.5795	28.3387	38.7076	42.2505	-24.0132	-22.132	70.0114	-25.9735
	-35	-9	-26	18	-3.83732	2.74861	81.8918	76.5485	-74.2973	121.555	-21.6945	17.5274
	-7	37	-61	-60	22.3665	24.8762	-18.2272	-6.44959	-38.177	-25.1504	-31.4049	-4.17856
	-4	-23	-11	61	-11.3117	56.0385	20.6652	146.227	17.091	19.4241	139.935	-146.2
	8	-47	-7	-8	8.26426	-2.88368	22.081	-109.971	96.2323	-43.817	39.0921	118.329
	7	-9	2	-13	2.77023	101.673	8.99295	59.8818	106.197	39.0209	12.2946	-41.2143
	17	-40	-31	-34	-22.98	-115.101	58.1738	90.6095	-108.795	98.2341	-114.17	6.42097
	-7	-19	-38	-57	-13.3813	74.479	154.238	59.882	81.6307	85.0193	-111.429	84.1493
	-18	47	7	14	-8.65846	6.15921	33.2892	-7.85472	-25.9358	-19.6155	55.9549	18.999
	5	-4	-50	-1	42.1944	-5.10021	-5.64116	85.5639	110.907	-98.6088	102.664	70.9762
	-20	26	38	29	54.3189	43.3058	-70.1055	54.2671	81.8854	130.008	141.462	19.8959
	5	-42	-29	-53	84.2842	-37.1335	87.9747	61.9678	18.7078	-79.4861	-18.9907	92.89
	-2	-11	-8	-38	15.5476	-109.812	57.6511	-16.486	-8.53853	127.315	-62.1846	-32.3084
	0	-12	-83	-37	-74.7357	2.69921	25.9549	109.441	84.989	-57.4737	146.201	39.5521
	38	5	12	1	-68.8419	14.0722	-43.3052	25.4076	14.5621	58.9893	-55.4144	28.4864
	15	15	-44	10	8.09843	-88.2997	-134.32	-20.0216	54.2681	-5.99228	-150.269	148.23
	15	22	13	7	-10.7681	13.7768	32.5185	107.174	-17.1822	-28.1792	-63.1141	97.9886
	-5	-11	2	-17	1.77834	-30.7578	50.5985	79.8085	0.067818	-24.9008	-128.643	-11.2059
	-33	-9	-12	2	-14.5113	-83.0134	-5.21084	-52.5188	-25.8669	-41.1687	-13.7331	-5.88093
	8	30	-6	2	9.99555	0.750233	-15.8476	-121.549	84.491	14.9116	8.67485	-150.476
	11	-15	-9	1	62.1583	29.202	-134.931	-176.982	101.4	-127.103	-58.8648	-118.583
	-7	19	39	-5.68434e-14	-32.3083	-12.4763	67.756	21.1064	-10.1719	62.0418	-3.80706	-17.5892
	1	-33	-8	32	1.35357	-4.83627	-43.4811	-34.2976	101.789	-27.0972	45.6218	22.6958
	8	9	-14	-107	-28.8288	27.7968	41.2309	3.57704	28.2501	87.6108	120.637	20.1483
	-24	6	11	-22	57.5983	80.2377	-25.0609	-12.7537	70.2258	-83.2661	165.59	-8.8339
	34	-53	-6	9	-3.43869	27.3662	167.131	-18.4504	-56.3106	24.4753	-24.0812	164.21
	24	31	-8	3	-57.2012	-42.359	5.76334	18.0853	-101.638	-52.8651	25.7818	21.1491
	-6	-5.68434e-14	22	-25	-28.2106	35.7767	43.1562	-9.17914	99.7895	93.5951	87.5966	18.8812
	-19	39	-131	1	28.0023	-22.5531	-71.1696	-41.3524	35.5477	-70.1678	-148.005	-32.1112
	90	11	-43	-15	40.2722	38.851	5.46277	-9.60361	5.53621	92.0422	17.1413	128.591
	-5	108	-9	13	39.888	-51.0696	-45.8865	7.47909	30.0809	53.294	16.3424	158.765
	6	-36	37	10	3.98853	29.8024	63.2529	66.7765	-3.33644	74.3576	-67.6928	-151.615
	-5	-11	0	-10	11.6977	-46.592	-67.8799	63.6027	53.527	161.956	-175.688	-70.0399
	40	9	22	-11	-1.73853	59.4426	-86.0116	-40.2997	-38.5557	66.6385	2.65307	24.7553
	2	-1	-20	-7	-8.02195	94.5459	-41.7704	1.90313	-23.7406	132.801	179.577	-8.15558
	14	4	41	19	23.429	27.3272	18.1519	103.862	43.4109	29.7863	32.7629	-48.9062
	-5	-25	-4	157	48.8933	2.53845	-12.9326	-126.174	-61.6338	10.9714	-157.845	-13.7249
	-7	42	138	20	7.06441	-155.957	-13.9222	-11.7605	50.8489	148.944	93.0978	-24.5678
	-20	10	7	-13	55.2961	31.2748	-107.437	154.809	-50.8062	-97.3363	3.26528	100.899
	-57	13	-54	-5	43.2335	-40.4935	6.7485	127.29	-7.53854	30.3573	46.7087	120.55
	11	14	-3	15	13.198	79.8561	-66.3507	38.3689	109.689	46.5	-30.3694	-62.3706
	-10	1	16	-12	26.5651	57.4844	32.997	-38.6198	-15.3876	37.7084	18.3999	-76.3464
	7	11	-25	-37	34.1313	-6.21899	104.128	-174.649	1.40272	-8.52918	-114.411	-136.721
	-3	-11	-94	10	5.40076	-168.471	-7.03377	-113.244	36.4921	98.164	-167.453	31.9176
	-6	5	2	16	-36.8905	-16.0852	21.1843	59.7647	5.94064	-110.46	-79.7373	-50.2621
	-6	-4	-20	9	1.74462	-55.1196	-3.71379	-160.444	57.8903	-30.2675	131.475	-63.0973
	-4	-9	10	-2	-11.4462	-45.0034	-7.4799	67.1561	112.58	-109.336	-21.8427	-27.6435
	11	3	34	-17	7.09939	9.49613	42.079	44.2564	32.25	95.63	-13.7779	-102.945
	-8	-7	-1	43	62.6769	-91.9889	113.222	145.849	-46.7651	-60.838	-73.732	-40.849
	-8	8	30	5	-0.861254	-13.3794	33.9298	-18.6733	-11.498	-1.92093	-78.8211	-58.7708
	15	-1	-4	12	61.1722	59.1125	21.7333	149.546	58.2838	42.9573	-29.8982	70.5688
	10	-5	22	-9	-62.1809	-2.05732	147.232	8.48566	56.6649	59.8407	-29.5527	67.0302
	0	-6	11	-11	-42.0502	38.0378	-85.5959	110.988	6.89167	-159.153	68.8068	60.974
	26	3	14	-12	30.9534	-31.4121	9.55632	11.1504	-13.8705	-48.0938	10.5427	-90.8313
	-31	-14	8	-3	3.77767	-62.5679	53.6871	-57.3175	14.658	-32.6432	0.450756	-53.1161
	-30	41	-23	-22	-21.8479	10.9378	1.14797	168.613	-44.0644	-16.4037	-78.7072	-36.9524
	-11	-3	-9	11	-2.19421	54.2433	-34.5282	-109.16	13.9843	-22.9339	-66.8489	-11.4389
	25	8	22	-6	-20.2682	-23.9741	-2.56293	-36.4082	-61.4153	59.8794	19.5772	-12.606
	12	3	-12	-29	35.6996	32.1161	-2.79391	-128.811	26.5677	32.6126	-44.6055	24.0969
	-5	-6	23	29	38.6091	52.3032	14.2426	-81.706	-8.95447	-113.677	-42.1864	-18.8658
	37	6	-39	8	-12.1334	25.2881	-38.024	-145.025	141.522	-129.481	133.199	5.29123
	-6	-43	-6	6	-19.3407	-1.48634	80.2226	45.4629	43.4669	48.9342	-47.1705	37.5929
	-29	-19	-17	-20	35.3955	-14.8674	10.2735	-23.0766	43.8389	-170.67	50.346	-60.9482
	0	-2	-18	31	23.4863	-35.495	33.9044	135.085	-68.4394	-33.4455	-5.54483	-39.7616
	-5	15	1	-26	31.4172	22.3326	58.7623	-54.801	-53.9935	-173.398	156.101	18.6164
	0	0	9	16	-61.1705	-29.5764	-17.1394	-16.4445	-61.9208	49.4005	-107.583	164.536
	5	-29	-9	8	5.31107	-45.1531	-118.898	15.8808	-50.1909	-50.4997	4.9549	-9.63457
	25	6	-1	-31	-2.86903	23.0856	-58.1189	26.6625	0.242761	95.9637	-9.34988	-162.826
	-18	-49	-56	-122	22.1538	-89.8502	9.70721	-5.01243	-4.16136	85.2097	154.558	-90.2583
	12	-22	-132	-8	-18.0688	8.53074	-68.8395	65.4468	-91.8276	30.9465	5.87852	60.1303
	1	0	-132	-50	50.1499	-4.66954	-44.8824	-80.1725	85.0577	-50.8655	12.0456	92.911
	-22	-1	15	-169	56.0371	-17.3597	71.7161	-9.29646	82.885	-65.2754	-75.6478	145.292
	2	-2	26	-25	4.07885	-33.0861	-28.0547	-176.161	54.3398	111.421	92.1152	-151.73
	12	3	-19	-43	-0.75075	33.5433	156.67	51.2293	-106.502	16.6176	-55.5181	41.2543
	13	-15	-34	-57	-37.2956	54.1035	-146.168	43.9152	23.7779	116.304	-67.9291	-52.9416
	-3	1	20	-7	-4.47809	-87.8257	-7.91128	-45.1426	167.739	15.2081	-121.542	-107.045
	15	-16	-30	1	-45.264	8.97124	17.8095	-1.97955	64.1704	-17.7346	63.1018	-20.429
	4	-2	-3	-19	-7.43458	-28.9298	-62.5193	-43.2498	-87.2745	-16.5744	69.8248	40.3995
	27	5	-7	-3	-96.1999	45.5635	105.092	26.2206	113.628	-38.1994	-75.5625	-4.96052
	-3	-1	-22	17	-20.092	31.2801	-50.078	-32.292	-17.7428	49.8072	-101.08	-15.798
	-15	-25	1	7	-5.8076	-6.65274	-143.687	-128.23	29.4923	13.2037	-117.66	-153.048
	16	10	-24	48	5.76771	-8.44451	-93.9182	36.926	-33.789	-87.0646	-69.1729	19.0846
	5	22	94	32	-6.40562	9.6202	17.7975	33.4935	139.334	-154.245	59.9813	-124.664
	-9	-9	-63	20	65.0463	16.1655	-41.6575	-109.919	-39.9186	70.1517	120.842	56.2801
	-4	12	6	-12	1.97088	11.0118	-7.26604	105.401	4.02033	-8.77156	63.5428	-5.1883
	-9	-10	29	-2	-71.8409	-4.95464	21.2981	-77.1901	53.5083	-33.2289	-90.4883	-9.01119
	-15	-15	23	4	-40.4279	95.1129	87.3382	69.2339	-144.418	-9.02626	-19.1679	-40.3963
	4	-7	-41	-14	50.5951	-9.34121	19.7722	29.6311	-64.2017	-2.40407	-123.055	56.4677
	11	-9	-6	-37	-11.25	-70.1429	117.346	-20.6994	-23.0594	-78.2894	-137.437	-2.02766
	-11	5	90	15	26.3492	-27.3611	35.7384	2.8249	100.764	-44.4039	-47.7196	-53.6005
	9	-9	-16	5	17.0772	-51.5702	-27.4341	1.55749	-57.9177	-101.53	43.8979	-21.4511
	-14	-29	-24	-52	20.0378	28.8197	15.6343	-68.1208	110.693	59.7173	-2.91191	60.8227
	5	1	-22	-13	-19.1208	40.1961	1.31643	-57.9	9.44866	-0.435084	-11.3099	-38.287
	-22	-6	-11	-29	-5.48149	-5.91166	73.7373	76.4858	-11.2072	145.025	-28.2459	54.2839
	-8	30	-96	10	-15.6341	11.0811	44.9796	-167.482	-30.0909	68.5118	43.5245	-23.4191
	13	-8	-51	127	-19.7073	22.892	22.2365	-160.251	18.8003	-51.9885	12.8331	21.5335
	-11	9	-43	57	71.4018	9.59815	-56.0995	84.3746	2.58261	-24.0392	106.606	161.518
	-4	-24	15	-29	10.9625	-59.6353	-174.607	-11.0752	136.72	0.165389	21.9754	17.6503
	-1	5	24	38	-2.0879	110.435	12.3085	56.4867	-14.8925	-41.3518	-65.5888	-51.9562
	-17	10	13	-14	-10.0099	19.3795	124.441	141.392	-1.68826	36.3495	-43.3417	38.4953
	-1	5	-35	-12	75.1163	12.9838	-17.3489	41.6829	-17.9607	-88.72	46.4251	-29.7415
	8	16	-19	-23	6.79892	70.4612	40.7471	-71.779	119.559	29.296	-55.1311	-62.9569
	0	-9	-15	16	-14.4603	60.7611	-163.29	-21.5907	-32.8157	15.7237	-43.0908	-155.416
	-14	14	44	62	25.1122	1.26857	6.26414	-152.758	-96.0725	-88.2079	-40.5197	-8.41513
	-1	5	32	15	-53.3893	-59.7052	4.37397	-21.4574	-29.48	18.0043	45.8503	-93.5732
	21	-4	49	24	-89.6895	-54.5587	-148.887	-58.16	44.3183	92.4543	-22.6573	-37.671
	3	21	-23	-10	8.88221	14.9191	-8.31937	7.12235	-42.3309	-51.2209	-11.6216	-64.6014
	-28	-19	-33	-1	113.275	-30.9196	-87.4298	10.5427	98.1721	-35.2598	41.4405	-11.4667
	-10	-22	-22	0	-15.0157	53.7482	-8.03465	-121.675	7.48768	-31.4742	76.1109	-99.3968
	-4	3	-39	79	-16.9536	33.853	-27.4977	45.6036	62.6875	-33.4108	47.4858	-110.314
	-13	33	12	12	-85.2493	-19.1805	-6.58009	27.9509	46.1166	-50.268	-55.8861	14.9268
	-11	1	8	-66	-60.1724	28.4881	47.7515	29.0378	40.0707	-68.6916	-27.8431	-14.808
	-15	-53	23	25	-42.5297	23.9255	8.28045	175.569	27.2884	-87.9037	-58.7747	-93.5598
	-8	-22	-15	-39	-30.7594	169.035	155.875	13.7582	-12.7612	60.4626	-41.9307	-161.724
	4	1	-7	28	-30.3328	19.1524	2.1425	11.5387	-54.227	-81.2844	84.7393	67.5991
	28	10	-7	-102	3.45123	-31.6406	-167.655	96.4145	-147.984	0.332121	-104.02	-26.7976
	-7	4	14	-9	-25.3447	-69.2519	-38.3844	144.44	17.1155	101.211	-47.8513	-139.798
	9	-38	19	4	-0.386305	-34.3644	42.5457	-53.4038	-126.792	15.9653	160.298	-73.0072
	2	27	-1	3	32.4396	-17.2717	103.467	-112.552	-136.881	-29.5555	-95.1177	51.2095
	-1	-28	9	47	-11.3317	-106.296	27.7034	7.42202	94.1122	-88.6244	-86.7221	-11.0978
	-40	9	3	4	-51.9317	0.917619	23.5091	-4.84938	64.8578	34.69	13.0774	90.5055
	16	-19	1	28	31.6391	8.41151	179.791	-15.539	-94.0303	82.1303	-27.3812	-78.8062
	8	26	-11	-14	6.44334	-10.7791	-171.682	116.642	10.4577	68.3712	29.004	-37.7441
	2	15	-8	-32	-8.41302	28.9604	3.7314	-140.467	95.322	125.291	-12.6865	20.0785
	18	17	0	-9	-4.15048	-1.56238	-35.3315	16.6405	6.94925	149.604	-81.0057	-20.4696
	8	16	0	15	112.081	95.9639	-65.239	-60.7261	-62.4848	-16.5225	-21.7399	-92.6107
	0	27	30	-125	-3.02915	-4.37456	-71.1299	166.648	73.1991	73.0797	4.3304	13.4607
	-25	0	4	-22	46.3267	-69.7905	31.4517	-57.8401	-121.387	122.182	-65.9316	-10.0852
	0	-21	24	32	-25.3563	2.70581	-74.2305	-14.7796	-75.1262	-129.392	4.40466	45.5792
	-6	7	1	12	-22.1638	-75.8278	147.672	-26.2653	94.5979	154.842	-35.957	-174.241
	-6	-52	5	-109	-32.079	-37.0378	65.2259	-34.266	-55.8132	-56.8446	-28.7656	119.847
	-16	-37	20	-34	-46.0179	-19.7252	-78.6748	-150.86	-26.2651	-65.3571	-87.8988	-44.3296
	-1	20	23	-117	18.2035	-1.83002	42.5874	-0.650486	69.0131	82.7359	-173.303	-151.864
	-8	13	11	-7	8.60335	16.4963	78.7377	18.3423	-4.44748	47.6054	-86.5457	142.176
	10	-1	22	9	5.05334	-123.813	15.0142	164.504	-13.714	4.75649	-9.40948	3.09099
	14	-13	-10	-53	-37.6381	-6.7048	2.63475	22.0935	93.8013	-76.8458	59.0348	33.6088
	7	16	33	4	2.20375	9.87023	-106.887	-124.99	-81.1695	49.0946	-10.5967	16.3311
	-15	35	-13	49	11.8273	41.5882	-27.0308	62.837	77.4811	60.1334	62.9475	-57.4719
	17	-138	16	38	-82.2781	90.8267	-23.6878	-54.2746	-19.4463	43.6499	-29.6615	116.579
	2	14	-54	-27	29.6295	-9.06095	-56.1999	74.7831	-23.1956	-118.756	120.235	-63.2427
	5	4	-8	-123	-46.8175	-12.6521	140.123	15.9066	-34.3532	103.111	55.349	-9.74697
	19	-1	-9	9	-18.974	-20.9401	-28.2391	40.8905	8.40625	-87.69	-31.7686	-86.4708
	15	-18	11	-21	-136.273	-101.793	43.3112	-125.918	-83.0976	-31.9659	24.0798	-28.1391
	24	48	-52	24	-48.8479	-86.2191	-56.3648	30.956	-62.1618	69.0277	148.903	74.0106
	35	-12	22	93	-77.1086	-33.6015	-28.0749	-68.8488	30.4024	-43.2002	128.57	-21.4677
	2	7	0	-43	-14.0527	-64.3625	-33.3668	9.01192	-1.46912	-138.357	87.4783	55.2211
	44	6	17	2	-30.0691	13.5122	36.8123	-20.0604	54.4532	-51.4976	7.27473	109.341
	-24	-112	-8	-2	-23.5972	44.0026	63.9059	93.4385	112.492	-26.7899	-62.9721	116.562
	-6	-1	15	-23	-75.5205	92.8867	20.1378	-45.1587	53.0543	-37.9623	12.3157	14.8824
	-14	24	-5	23	111.481	146.483	49.7436	35.4723	64.3928	-74.0239	41.4821	27.9468
	-14	46	-10	21	22.0959	-0.47343	-22.2213	41.5395	71.3321	-15.9132	-40.9149	12.1375
	-4	19	8	-23	-30.7076	-0.637014	13.7759	-0.637738	-125.136	-150.989	6.55763	-61.4946
	0	-117	-8	10	-7.84982	-3.00733	20.2178	-74.3498	-3.99308	-18.6321	-73.009	-2.90615
	-14	0	0	-14	49.125	177.213	-4.55564	33.8118	-75.9811	52.7011	-34.2211	-86.3891
	-1	46	11	-62	-0.440463	48.8675	158.999	-24.8662	-35.2699	4.83525	4.90653	146.69
	-2	-9	7	-16	2.81722	-30.4133	-77.4655	57.0553	48.838	43.4258	153.445	99.7667
	-34	-17	5	-162	-33.2247	14.2148	-8.05052	3.251	-28.5952	65.0216	107.951	-126.651
	-28	5	33	-36	52.1621	-16.4195	23.1649	-29.9129	-15.7363	71.8306	4.74583	-36.2339
	-21	-143	-26	-32	-10.9759	-15.5153	-21.0374	83.5606	-84.004	-77.9186	-6.63265	-74.5979
	-2	-28	-33	31	-2.30063	-0.574134	-29.9564	-20.4841	-6.83698	28.9136	26.7475	47.2197
	-10	-37	-13	-52	58.0683	24.7306	-48.8212	80.9875	148.355	-89.7564	-20.6223	-27.305
	-25	-73	28	-40	-36.1314	-14.4642	-4.47703	12.8251	-36.1753	42.8013	-10.0141	106.59
	4	-78	43	-14	13.9315	13.7288	4.4398	-62.2472	-37.6112	-39.5025	-75.1022	-173.53
	6	-67	15	-28	70.4034	-14.8455	34.6017	-97.2738	-68.0686	-38.3713	-3.61448	130.542
	-5	-6	-22	-14	164.921	-36.2796	-1.91931	112.707	32.4712	83.5047	154.996	-104.141
	19	-22	12	-89	93.793	4.04067	-9.93886	117.06	24.1137	-37.9666	41.9589	-32.9639
	-17	-42	14	-39	-4.86617	-15.4293	3.95773	77.5671	115.12	124.59	66.8964	-5.52711
	-23	-154	-9	98	-15.1811	13.4685	-58.2614	53.675	-21.1861	66.2466	38.0699	129.042
	31	-53	-17	-161	12.1858	49.2498	39.8104	-36.7376	-21.9961	-24.2295	-80.1778	45.9775
	11	23	-41	-48	4.75168	-70.2989	51.3437	-54.5049	19.0302	30.5109	-71.2105	81.3844
	-12	-15	-10	87	71.6384	58.5144	-10.2877	106.404	-43.7796	-93.899	-4.34651	-139.115
	30	-5	-32	14	6.63948	-17.5762	-107.996	-97.0254	-70.6088	-87.5256	42.5929	-11.1691
	12	-3	-43	-26	-33.3388	18.3339	143.696	-79.7493	-23.8334	-152.15	27.7454	-147.863
	-29	13	30	40	-3.97183	-24.1215	36.1741	76.5649	-166.589	-71.6838	106.206	30.1434
	42	18	60	1	25.0062	50.3945	36.5633	77.1164	110.682	31.3372	-28.5559	-11.2124
	33	-7	56	3	-63.5765	26.0039	90.1308	-69.5794	87.1702	62.3403	-23.2397	-29.6925
	3	-1	-38	12	-21.3708	9.97386	-176.421	14.3252	-39.3249	109.55	-11.6204	-34.0877
	24	0	16	-1	-27.2622	-60.3952	-63.5749	-9.8811	-54.9617	-0.996817	34.4616	-50.8803
	-5	84	8	70	20.6219	-28.8907	0.715501	28.9311	-66.5229	-148.227	37.2216	-131.459
	-2	-30	67	-25	-32.6019	18.9302	-0.868912	-16.9788	106.428	14.0163	-46.1361	-30.6531
	-21	-48	3	-4	66.0165	-15.7012	-4.86555	31.0256	150.372	-57.8505	-95.9043	-63.3065
	-3	-10	9	-22	-15.8988	-19.7545	4.6048	-8.69265	-51.6594	-124.273	19.2516	93.7915
	-52	-14	5	-11	-43.4133	-4.80796	7.92696	-89.5279	-60.9179	97.7878	-93.505	57.4345
	-6	-22	-120	36	6.32418	-45.8611	139.231	89.0176	7.39347	23.219	30.5885	73.4187
	-11	74	9	-36	-18.3866	-44.2793	144.39	-86.1413	-57.1157	102.315	56.7109	-21.7262
	15	-8	38	26	17.0646	-68.8188	-94.7935	-81.5037	-177.336	81.0289	33.7173	113.082
	-32	1	11	-9	110.18	-1.80618	80.7037	11.0467	107.97	147.891	120.797	75.7829
	16	-28	5	29	11.0554	-17.1054	-107.26	-20.7841	87.669	15.2666	-36.2749	-9.99491
	5	-39	-31	-31	43.6015	18.4574	-70.6492	-101.973	99.903	103.939	-161.809	-47.5564
	-2	9	-9	-6	-82.685	11.5155	-49.2258	73.8576	-89.8939	61.273	-165.893	170.024
	17	17	15	-72	-9.58966	-14.9198	15.0576	138.609	32.9155	-22.6495	-154.055	-17.5029
	-24	-132	22	6	-23.0651	-46.7463	77.8751	43.2471	70.8401	-40.4702	-14.1763	156.857
	26	22	32	4	-35.3534	-20.99	15.25	-49.8842	22.8329	-20.8272	63.1319	-108.982
	-2	-12	96	-40	-28.6632	-5.20423	-157.471	-62.9827	100.32	17.9355	22.1524	-33.0337
	3	93	-27	-13	31.5586	16.3353	-134.732	-7.6626	-68.3477	-81.1379	-5.26099	22.8202
	2	2	-22	14	-32.6192	5.80633	-109.174	144.269	28.2517	-27.4722	-66.2108	28.3268
	-76	-6	-16	-2	-64.1364	87.5137	4.76012	63.5422	95.1759	-37.8303	1.41834	-48.7715
	2	6	-34	10	39.732	-3.22359	45.6221	29.7595	-60.6738	-38.2456	-50.9816	-20.1084
	-20	18	-73	-14	-45.1143	47.1347	-40.3064	3.31951	-49.5185	-146.203	59.8143	36.1919
	-2	13	-43	-57	17.0438	41.1373	33.4127	108.621	64.9822	-61.6406	-139.017	-26.7946
	-3	12	90	-126	30.0494	3.30073	-12.1047	-19.7682	42.7336	92.7848	-143.483	37.2942
	-3	-7	15	39	4.39374	-57.0155	42.6389	55.6987	68.2022	32.3936	-21.3835	18.2679
	-12	42	37	7	-14.5672	-27.4331	131.933	61.2924	-17.9683	48.6196	-14.1986	-26.5499
	24	-7	0	-8	36.9072	10.8981	69.0243	-21.2627	40.475	125.939	110.821	-158.962
	25	0	24	28	-3.22605	-53.3516	18.5187	-34.8944	-17.2949	0.580939	-99.1668	81.6949
	-28	-36	11	-40	1.3887	64.0634	-122.538	-1.20918	-30.7076	45.0476	-34.6145	-75.4621
	23	5	-7	2	113.962	18.8794	76.382	-61.3935	-76.0179	164.663	24.0673	-69.7768
	-23	-10	61	32	48.3975	-3.65174	7.5563	-22.1739	-3.55783	67.3559	43.5555	-24.4103
	0	-12	0	3	-129.57	16.7278	-11.1696	-9.29516	53.8702	-17.9028	72.3288	-2.77312
	27	25	11	1	-4.77774	-90.4203	16.875	144.366	-67.0706	49.5164	62.3511	-109.1
	8	-31	10	-12	2.80005	57.8051	10.8189	33.4975	-113.293	-33.8569	-4.08313	-54.1424
	24	113	-55	176	0.76834	-30.7731	37.8566	17.3954	-122.637	-100.967	-158.874	102.113
	-85	12	-26	-15	-85.8912	61.5789	-33.7957	51.7696	-62.7515	-8.94461	-39.0058	-28.1663
	-29	-21	24	3	26.0307	19.989	26.5232	-35.2684	-24.2513	-102.972	54.6617	-95.7984
	-21	-25	7	-18	43.31	-6.59269	-15.2712	-22.5109	-76.3741	-72.4815	-46.444	32.9773
	-28	-8	-11	36	11.2634	-8.02342	-71.2396	38.7558	-7.69786	-31.9271	-113.377	-98.9378
	-26	-5	-16	58	29.5519	39.158	-60.6777	-11.9837	42.4961	29.2185	84.5324	101.311
	34	-10	-31	12	-1.04603	1.44585	30.6419	-24.2395	19.3145	-10.5362	-7.76866	-13.5993
	10	-10	-26	-13	15.7664	-86.2853	-21.4869	-0.39034	12.2767	133.504	50.0246	61.634
	-16	-15	51	-4	-53.3043	4.86267	-6.98368	-36.1659	55.5328	77.0409	60.76	-13.5238
	23	-138	-52	-26	-3.80904	2.63729	47.0444	-26.772	-37.0814	30.0687	1.22697	-78.7214
	81	-17	165	77	42.2085	15.1467	-59.3873	9.02994	-36.7346	19.8652	90.5972	-38.9451
	18	-30	2	-135	90.4743	19.728	5.43855	-39.5508	84.776	114.543	-20.5088	75.5287
	-2	-102	18	71	-2.60189	42.8583	69.2874	5.4658	74.5774	-37.2811	128.61	-104.304
	24	-132	-1	-168	22.6781	-9.35118	9.58451	-152.756	15.1798	-48.9614	-129.049	-72.9771
	-10	-62	-178	-37	-55.176	-33.4036	-148.063	-58.9767	-85.7421	5.76789	-108.694	-73.2772
	39	-8	13	-25	-28.7333	4.43736	-38.9648	31.2115	179.73	64.7394	-138.9	27.1409
	20	23	-2	-148	-34.581	-6.2751	7.7126	-117.532	-9.35086	31.9665	-169.591	121.504
	34	30	-8	8	4.97234	-27.9538	-12.6966	-22.6342	-142.702	-91.9103	-43.4723	-85.8237
	13	1	-1	78	24.4602	-4.70753	-131.227	-101.108	36.2406	-50.0991	136.607	28.4778
	-2	-32	-94	-60	-18.109	-48.5861	-1.19026	11.2741	97.4326	-18.4176	7.58051	108.971
	16	9	-5	-160	34.0513	-15.5277	24.0969	9.70664	59.7922	76.4358	59.8549	64.2081
	6	-9	24	-6	65.9318	17.5369	-8.38662	-10.6923	-10.4933	-74.2878	-91.8919	-36.9133
	-19	45	-74	-155	-71.6673	-1.11475	-62.6267	-10.5882	-34.4662	-86.66	37.0481	58.3809
	-12	-10	-16	5	-44.5929	29.0734	-34.5084	124.504	-55.9863	-37.5265	-42.4831	83.6114
	22	10	46	-10	62.5163	57.0769	-0.541034	6.27164	-39.4645	-100.161	-10.8321	-20.852
	-16	-27	-12	-20	-66.908	17.0797	62.6013	157.811	-55.5514	22.5514	8.65001	-125.309
	5	13	25	2	-35.0483	-17.9439	-61.2447	1.08589	49.5802	9.89743	-121.821	36.1604
	5	55	-131	-20	20.1525	69.4098	119.894	31.1001	-97.6032	-132.394	-14.2286	158.492
	29	-55	-35	-21	33.6867	-87.6664	68.8989	-21.9535	1.77444	-6.09883	-27.3645	-37.0163
	0	18	-2	-68	-14.1577	16.1823	-52.1467	35.774	11.5089	-96.5678	-53.9823	52.4127
	-5	100	59	-7	46.3777	32.9077	-28.0668	42.4175	39.0002	74.2377	-5.84713	144.54
	18	-15	-9	-70	-10.5308	48.6991	-41.6326	11.2505	-60.0449	75.5815	20.9631	-28.9023
	26	13	-2	87	-37.6644	22.8917	-38.2903	3.70892	-81.4381	-51.3623	-82.1854	70.8447
	27	27	-24	-77	54.8666	26.8772	-26.4355	38.6388	65.3459	-49.8311	-23.5241	-25.8659
	-21	1	23	46	-116.385	52.2977	-0.236329	-30.6661	74.8399	-81.1981	-74.4691	-55.2205
	-16	27	-31	3	-64.4171	59.8465	37.1602	-27.4978	14.5026	-39.5739	-38.6183	-28.8372
	-24	-44	55	-12	-11.1108	-13.4155	-40.5608	19.3535	-15.1882	-54.8881	-105.181	-20.3316
	-17	-39	-38	-14	-22.5897	32.6794	-57.1185	63.8468	53.4613	-32.5806	-45.774	-144.612
	-1	-11	-32	-24	11.8373	6.68047	-18.5647	-80.0445	64.2054	-101.127	-46.4699	12.5349
	5	-10	9	1	-28.5139	-16.5455	-4.77532	38.3067	-51.0858	-19.2845	-21.6595	80.5777
	0	-14	9	23	4.06958	17.3516	10.5763	45.0286	-43.3238	-38.4463	-71.1951	-83.1296
	14	-27	57	-2	34.7017	36.7157	-67.5744	-32.8453	-40.4797	-106.714	5.5002	25.3202
	-13	-22	-20	-31	-40.783	118.492	87.1247	-72.1605	54.5208	88.3707	15.78	-43.2336
	-14	-50	-35	10	-48.382	-48.2646	15.8454	150.482	13.4265	-57.2423	-128.538	28.1422
	-1	-11	39	18	-101.636	40.7326	-148.309	13.8803	172.187	-124.176	-121.842	-99.1928
	-21	33	14	-5	46.0135	57.1938	-3.62175	-105.296	82.4598	-54.1283	-20.5103	6.08807
	47	-25	-21	-2	52.5749	-15.7168	39.3508	-164.468	34.8819	20.6299	-26.603	-56.3012
	-9	82	-19	9	27.0658	14.0014	-94.2452	-99.8829	-51.505	-23.9136	-157.602	-55.2071
	7	-7	14	-6	-42.5965	87.7126	-51.1391	96.1377	118.859	-10.4562	-1.19171	-100.402
	3	-30	-40	-16	55.155	35.636	-19.8041	18.1102	146.475	45.4	60.2818	-129.505
	24	-31	-40	-146	46.3623	-51.3426	55.7757	-64.6257	112.239	-95.7976	14.8322	53.1372
	-168	0	-26	18	-25.7171	-20.2853	-23.1593	-50.3827	-72.6371	102.45	16.4964	-122.322
	-6	30	10	45	-40.7146	28.3188	59.8905	-92.3869	-72.1482	-0.329059	-28.8013	73.3887
	37	-6	-12	-82	-48.7542	13.5711	13.9621	174.767	57.8006	-30.2878	17.3489	-21.6716
	-25	-60	23	-49	-11.2004	21.2976	22.1374	91.5419	23.235	2.54287	42.3847	-49.8823
	23	-51	-44	-32	1.73711	-77.6588	47.2111	67.0803	101.687	-66.0288	116.439	-164.589
	-2	-16	38	-71	-36.9807	14.3628	12.7082	21.6914	115.659	-24.4457	-56.3511	109.015
	31	-30	-15	158	30.1178	66.198	-9.05793	-97.3637	-75.0586	-4.44493	55.5498	113.813
	-56	-15	8	66	-9.84449	-20.263	-98.7175	28.3047	-89.6494	-41.5961	158.871	132.998
	-78	21	44	32	-9.39474	-0.503181	2.81296	-4.69032	-79.0805	7.23255	-112.584	16.3452
	-34	-49	119	100	19.4672	17.5542	-110.334	-58.805	-138.194	35.9338	43.5419	25.7757
	0	-5	-39	23	-38.5859	-9.69343	-73.2875	3.43486	19.1125	165.141	-108.399	146.411
	18	-37	5	-12	8.24277	54.5838	-27.8237	-57.3129	73.0042	-27.1419	-52.7676	-48.0756
	19	9	14	1	-0.326766	75.6929	18.9961	-97.9259	-9.12649	8.72679	25.3391	23.7747
	-5	1	24	49	-0.715205	0.556252	12.387	-11.0972	-52.0522	91.0747	-5.43222	-120.157
	8	-17	54	-50	88.3155	-4.00078	-154.983	-37.4053	-41.1871	62.2089	30.7496	-16.4899
	3	4	6	12	-33.8828	53.7794	-17.1822	-7.79038	-137.525	-50.555	64.9403	152.075
	-11	6	-104	14	4.55298	16.8991	39.2341	-16.975	-21.0871	41.9203	-21.7028	-91.7693
	-14	28	-16	1	-33.6826	63.9905	-123.05	-23.449	-66.4426	-2.72811	-177.525	-80.6873
	49	6	-4	-44	-50.2491	19.0595	-58.575	-2.25036e-05	-25.5073	83.0204	71.1324	13.5237
	1	33	-166	16	18.7992	8.67805	46.115	15.4631	120.113	54.4237	11.1801	111.865
	6	-12	-6	3	-19.9242	14.675	-3.34238	114.762	19.9125	-125.542	-79.3636	-169.96
	17	11	14	-26	-117.124	-3.84585	-74.7728	-137.589	6.373	13.0969	-55.5514	-143.946
	1	-5	8	-7	2.26874	-20.5817	-31.8228	4.17384	-129.153	36.2151	118.126	171.865
	0	1	12	-18	25.8171	-14.7828	-74.6373	115.477	-33.576	32.4712	-20.0223	11.6522
	-12	11	3	10	-5.37601	-3.26178	-41.859	38.222	-12.6534	14.1305	-13.2551	31.0075
	3	-1	-5	-35	-24.1637	-8.37229	-20.8545	22.731	-10.0175	-60.8109	-42.1612	99.3105
	-20	5	-3	-30	-4.18404	22.2793	50.1209	75.6227	65.6956	-31.4753	-42.8789	32.7331
	19	-12	-37	-20	40.5064	48.4823	-11.9709	-62.3314	-5.22538	71.9701	-73.4168	130.684
	12	12	3	-4	-42.554	-53.9186	-38.6642	94.6907	40.6812	23.8514	-134.56	-1.81803
	5	9	4	-63	67.5946	72.0012	154.44	165.993	131.576	151.635	25.0863	22.6457
	29	-17	-11	-4	-8.37377	25.295	-23.6749	53.0321	92.2438	90.6528	-23.8937	29.4281
	3	17	29	14	28.1088	-2.58859	3.00966	93.0097	90.979	-93.6645	-89.1655	31.3563
	13	15	19	58	-143.906	64.9137	-98.9012	14.8577	-0.147453	123.144	55.4042	-86.1627
	-5	-37	-7	-11	40.7045	50.2622	8.58358	-4.82465	98.1177	-116.31	-47.4055	21.6959
	-14	29	4	-15	-20.1381	-2.66183	-42.7807	-43.885	2.28462	-128.911	-30.9355	132.112
	2	-14	30	0	43.6642	5.41645	111.503	-36.2123	-79.163	47.5039	-49.2206	20.0017
	2	-10	-4	-5	-64.2386	104.31	-33.6342	146.146	84.9078	117.214	-4.24161	46.2272
	-23	6	16	-17	-37.9808	-35.8229	-11.6492	23.9492	-22.0441	-13.5547	-49.1577	127.099
	-13	25	8	-1	25.328	-22.5119	95.2625	-26.3514	27.8068	-25.4822	43.4452	-74.647
	-1	-13	22	3	-30.6076	66.0133	54.5677	2.75447	-29.9414	-93.5694	25.4515	-125.133
	-3	6	25	2	31.5813	47.709	-61.8025	39.5489	-91.9622	-87.8839	-75.6514	-39.6636
	43	4	-4	32	-72.585	30.5758	97.8119	-54.5755	-41.3287	-18.1538	36.1226	-119.432
	9	3	-3	51	-54.8192	38.148	19.4796	29.9949	-40.5006	93.1413	-125.825	-100.427
	-33	3	14	88	25.2189	9.0985	33.2959	74.0138	137.715	-14.9329	124.444	91.8644
	-7	11	-34	4	-0.746487	-5.34428	-3.55048	6.42287	-63.4115	-56.3402	107.355	24.5702
	-6	-4	5	-78	-41.5824	8.62415	-119.725	31.0157	16.2115	-28.9984	122.687	-110.706
	-25	13	8	42	50.3402	55.4364	-136.33	-76.2655	-65.8343	53.7844	-106.176	-11.3127
	-2	1	-3	6	84.0903	173.533	-112.169	-67.1579	1.46598	-2.67517	-45.2938	-22.7081
	9	22	13	9	14.271	36.5932	-62.2721	134.2	-82.5748	-2.0389	31.7679	33.1383
	9	-5	4	17	6.25126	5.05334	-159.233	-15.1178	62.297	88.1365	-51.0104	147.828
	12	-10	-18	32	11.4661	-19.3858	-71.0598	43.7139	-15.7421	-68.3346	-23.8294	-20.0466
	3	-14	9	4	16.6933	-14.074	18.8189	151.057	-3.7162	7.28065	-101.6	94.1445
	26	21	26	-2	30.3425	26.5431	83.0824	52.2749	-2.89263	50.4225	81.7992	-35.2891
	125	-3	-59	-23	17.2664	9.67359	-50.9182	-46.8701	-69.5241	-172.228	82.9652	48.4239
	-19	-19	7	20	33.3237	3.53309	22.8801	-16.1922	-13.758	-35.1999	-159.009	-2.39262
	-20	14	17	22	57.0039	-124.736	-50.1922	-17.3903	55.444	109.417	144.831	153.108
	-11	14	-12	12	21.9433	25.5811	-121.171	-113.687	-48.6627	-64.5808	-93.3983	112.55
	5	30	15	-12	-92.6729	23.3534	91.3313	-68.2957	78.1433	80.1186	-135.295	-19.0953
	-8	-15	7	-1	71.6878	39.5992	3.34825	108.665	-5.88493	51.7398	-50.8292	-7.98757
	-7	0	0	13	55.9607	12.1933	122.709	45.681	66.2402	120.046	-26.5491	114.24
	2	-28	9	34	6.19205	55.6107	-28.455	-108.903	-1.54481	25.6828	-44.7926	3.37295
	8	9	177	-65	14.5217	83.0797	13.85	102.391	-76.2798	78.9081	49.8758	112.509
	-29	-14	19	26	15.6155	-39.7413	-16.0956	6.63297	0.37857	132.064	127.241	-40.5973
	-10	53	-23	-10	26.6284	-47.1846	-4.03444	53.006	-63.1043	-6.32327	0.199891	139.259
	6	-52	-46	18	11.7204	-1.64197	43.1289	-163.046	36.7375	20.6545	-29.4852	45.2482
	5	-62	6	-175	-149.973	8.65189	-96.9258	0.855528	112.449	-49.7416	-139.812	1.5882
	-5	19	19	106	-12.4647	41.4719	-53.667	-43.5698	-11.4164	-23.2283	62.9475	121.999
	-9	24	-92	-11	-43.9825	22.9356	-106.47	37.2779	-48.0318	31.7726	46.3008	-126.064
	-16	-12	-19	62	57.8405	-9.8328	11.5036	39.9863	83.9076	35.2757	-10.3251	-30.28
	8	-17	-45	15	-14.5721	-33.8036	-89.2212	-7.12503	-72.5184	114.705	42.5888	61.7858
	-23	-23	-15	32	0.292649	-1.80717	65.7101	85.737	33.4366	-66.8411	49.1625	-171.537
	19	-10	-39	13	-5.9756	60.5404	71.8162	158.263	132.774	-107.523	13.5905	-171.365
	6	7	-1	57	-13.4293	-56.5717	-65.8568	-34.4468	24.9728	27.5172	66.7113	78.4712
	32	-13	8	-1	3.94711	-7.95702	68.5535	-57.4086	25.5306	-21.6353	-161.806	34.2123
	-9	22	3	-4	-8.08146	30.2843	56.9188	-13.6025	-97.2846	-164.083	-90.0531	-37.8613
	-2	4	-28	0	23.8646	-53.0216	-99.1382	68.2886	23.7826	8.72322	77.664	-117.249
	0	-44	20	12	-39.3311	-22.9054	-55.5709	57.1639	135.458	-66.4258	-23.1041	-103.173
	9	-37	-87	151	-33.4693	21.6204	21.2904	27.6039	-82.1261	78.5211	121.34	70.6981
	2	-4	-3	-87	-11.6415	-65.2794	-150.531	21.1319	2.95519	-85.1443	-125.759	6.5153
	15	-7	16	4	68.657	15.0817	-3.48483	-58.8431	19.6074	-32.9777	-112.689	-68.1123
	16	22	114	150	-67.8607	-40.2807	10.4594	34.2321	37.7493	62.7351	-47.6142	-121.608
	-43	-33	134	-13	-17.4816	129.537	-41.4494	26.61	17.6903	165.534	-7.24989	-173.047
	-10	-19	7	45	40.5917	2.57601	131.633	21.3649	19.608	51.9287	13.4202	-60.6979
	-38	-29	-25	-50	7.49889	20.202	-22.6199	-26.6084	-0.169667	-71.3881	2.04485	-164.485
	-24	1	29	-116	-8.82481	178.195	57.0486	-5.57615	-2.45603	-22.4164	34.8045	19.3779
	-20	13	7	22	-9.94462	24.6304	-73.4956	163.235	82.7925	-19.4705	63.7352	128.523
	-9	5	3	154	-42.571	20.5908	3.8163	55.7577	58.0878	41.9708	-52.2739	38.6901
	18	-21	24	-15	4.71232	-137.125	32.929	128.898	10.7213	-44.1356	-178.633	34.827
	10	55	20	4	-14.8756	-22.5493	-129.234	0.0572804	67.3733	-118.039	-31.1506	-19.5275
	-21	-13	6	12	-7.37058	-14.9971	-80.5237	-1.19942	45.4752	-65.9475	97.0511	99.8518
	5	39	45	-33	-22.6041	-17.0592	25.6463	-102.36	-50.3482	-77.2133	34.0509	10.2276
	3	-58	64	-9	33.2125	85.2757	29.1303	80.3179	164.909	-44.6516	-20.4593	5.98947
	10	-9	-34	-86	25.111	-13.5002	-13.7134	-27.4281	-27.1372	101.788	-60.6581	-38.0556
	-87	5	-1	14	25.8	10.6455	64.4325	-3.44344	29.0507	18.0033	-148.144	116.679
	7	6	-12	22	-20.5949	71.4899	-41.2949	75.8123	16.9085	96.7453	-40.8958	-105.787
	-31	7	20	-172	-15.3799	-24.2378	-99.3536	58.9795	-61.5707	-4.57673	17.4244	-169.796
	-2	-16	24	-32	22.608	-8.65081	5.66723	-56.8173	39.041	-36.2711	145.171	20.0787
	-25	-14	-43	-24	-9.57481	-68.4645	-26.7996	-120.097	-39.4211	-61.927	-36.3982	92.7133
	5	10	19	-40	-20.7832	66.2981	12.295	29.2628	72.3088	133.548	-65.3676	57.7775
	5	-2	8	-14	12.9282	26.1895	-145.12	-112.214	46.5948	-44.7259	57.6821	72.0658
	-3	11	80	-148	34.4948	47.4642	-1.77938	51.935	20.4165	-3.98545	39.5843	-15.8255
	1	-8	-2	-42	-32.1115	-10.5774	-91.1692	-37.4348	-25.0689	-26.8244	55.2416	-77.5714
	-31	-15	-64	-165	24.4103	-34.8595	52.3814	14.6812	15.0865	-31.6366	68.1348	-47.554
	-13	19	24	-32	-62.892	14.3554	-25.6273	69.4303	126.239	-27.5569	-28.4672	124.086
	-32	10	1	-46	-53.2857	19.4214	-47.1435	-52.3465	-39.0521	45.615	-110.275	73.4285
	49	22	-36	-18	6.42776	-10.4849	-29.1004	43.3086	-70.221	-24.4158	-104.506	-18.8571
	-3	-10	-63	-18	8.78492	40.5392	-61.2196	138.017	-12.4537	35.0557	-69.0049	-58.8364
	-3	16	-7	38	10.6197	67.4763	18.0693	-169.852	-43.3395	-67.9485	29.3032	-66.6803
	-19	-16	97	33	-12.2737	-94.4939	58.841	26.8383	-57.9188	24.1049	92.1863	-146.835
	0	-21	-42	60	-118.312	0.140474	94.1172	-9.58811	-5.98837	-13.8025	-105.572	140.914
	-31	-13	5	-42	0.69287	-43.1098	60.3228	152.834	111.708	67.5484	31.9077	-23.0327
	15	-65	10	8	-88.8294	-22.2961	-33.3648	-17.7704	52.2106	-10.7183	46.5503	-54.0903
	-5	28	16	54	89.4411	-99.5107	14.3855	34.4839	149.882	12.5799	-44.1847	47.0659
	2	28	-96	-2	12.3106	45.8194	-58.7869	-33.294	9.52186	115.263	-57.0678	-27.3494
	25	-10	0	56	-10.2633	-70.9533	-43.0277	-14.3681	-62.59	14.6309	69.5313	129.292
	22	-20	-20	-22	60.0291	-65.5028	140.76	-52.7402	49.0522	125.443	-0.528869	-31.1754
	-6	-10	31	13	-65.9074	18.1797	-146.069	-30.9377	1.29826	-27.7717	86.0234	77.131
	22	-2	-28	25	8.74211	-1.77979	-39.409	-78.2068	-34.7392	1.07348	43.1979	-48.9567
	16	-10	-19	-26	17.1578	-105.41	50.7094	0.530168	28.4249	-10.1535	69.9174	47.2121
	1	22	12	-26	-7.18016	41.4626	53.3307	-94.3887	0.611918	-15.3736	50.5324	143.086
	15	10	-2	31	45.0404	46.6576	8.49737	59.5196	8.73613	113.627	-61.08	-7.69231
	25	-9	-43	18	18.8287	-44	77.3855	32.2937	61.9349	-1.63851	-146.682	16.3247
	7	12	-6	-39	3.04578	-39.193	-149.441	76.9259	76.4463	13.2452	-7.65786	-19.1361
	-4	13	14	-113	-8.43955	-21.6428	114.313	50.707	-25.8052	64.1965	20.6995	-22.6402
	27	-18	11	-80	35.15	-3.0531	-19.6037	10.5426	52.3803	-136.072	-44.8112	48.1985
	-8	9	-14	14	-34.5106	-22.1014	17.8868	9.29243	119.791	118.48	-176.42	-7.32914
	8	9	44	-14	23.2132	79.8329	-4.88779	99.2895	-68.0622	-39.8722	-12.0358	-36.2459
	-8	-2	-37	-31	-43.126	-17.2667	13.4742	32.6708	-42.3074	49.1458	58.3418	104.893
	29	-20	-42	11	65.3461	6.04668	-40.3803	13.4137	-100.605	-124.408	-36.1875	40.5689
	10	-8	31	-18	63.7152	-4.3183	159.694	-19.6947	50.2876	62.6705	-7.1401	63.6677
	-16	21	35	22	-77.7576	-16.581	-111.064	-90.5451	22.1864	-42.2181	11.9692	-115.199
	7	-58	-35	-159	51.8307	27.2017	-34.2567	44.8393	-42.3359	31.4326	26.7187	-175.283
	10	3	16	70	-115.863	49.0002	1.00751	-69.5021	-29.7499	41.491	-35.8287	-131.563
	30	-5	3	27	19.5148	-1.98419	8.21317	-34.579	10.4807	-80.3262	41.3862	-37.8208
	-19	5.68434e-14	16	-52	49.3209	17.0451	-5.2439	-31.3471	-24.6933	52.2629	-19.5786	-40.0535
	-5	11	10	26	-30.5247	-33.3047	128.304	83.2001	-59.4483	42.2619	-14.0873	-62.5011
	-4	-7	-3	8	-93.1671	8.96793	-17.9386	-89.2146	93.6282	-40.8103	15.4491	-18.3664
	19	-11	-4	29	18.7391	75.5063	-69.0044	7.64714	0.343496	30.4955	-62.8585	52.1987
	-58	-1	5	-94	-1.24313	-78.123	-83.5014	9.15434	49.4046	55.988	-74.5173	128.777
	-24	-25	21	-26	0.900083	-0.963568	59.8879	-3.57951	-19.238	-101.452	-144.78	110.824
	12	21	1	22	27.9521	-6.7754	18.0898	100.179	-20.8857	-34.3594	-8.75368	-16.2731
	38	2	2	54	-30.7389	-15.1476	32.8051	35.3599	-74.4027	19.534	-37.4892	-4.97948
	3	-7	23	36	-24.4876	-38.9362	-70.5016	20.6771	-15.1083	49.8584	-3.36789	-25.6393
	-9	-16	23	33	2.80037	13.6353	107.208	-4.12677	-10.888	-151.09	89.4144	57.8895
	17	-15	-27	-22	29.0422	24.1354	49.5315	-120.028	-18.4563	-50.8835	-30.2447	-175.946
	-5	13	40	-3	34.703	-7.01882	32.9926	-17.2316	31.0055	55.5418	82.9491	-146.538
	-16	22	-24	-8	46.2009	-12.4205	18.1654	-23.6448	5.53013	39.7995	-7.38189	-100.099
	0	-11	-134	20	-107.028	-43.718	-120.074	-59.8453	30.7972	-8.43175	33.6037	-105.637
	-20	-2	3	-5	-0.999915	-6.36648	-7.071	6.38924	-20.647	-41.2389	131.317	-25.4467
	-38	8	41	-20	-92.8569	31.1322	54.6401	-6.69245	2.15668	-22.8845	13.6423	155.677
	-27	-2	25	93	28.2552	9.09699	-83.6563	-42.7263	-20.7118	-29.02	24.0174	66.6621
	-14	1	40	-10	45.622	-59.7235	5.49952	19.591	85.4867	-38.0955	-11.6029	77.9165
	7	13	8	31	66.9815	27.841	23.9038	163.736	24.5094	43.5836	-129.3	-86.5488
	-12	1	-33	150	26.9627	70.2686	-44.2553	7.46231	12.6495	101.022	9.64139	89.4895
	-11	25	-14	-18	-46.9914	-34.5148	-22.923	7.55377	-4.77553	-12.1992	159.824	33.1889
	-23	25	-5	-12	24.4024	19.0439	12.4316	79.2321	61.4629	-68.2824	-66.0824	-26.5153
	20	5	-3	17	6.09309	-34.4006	4.52739	-144.6	-36.4566	-71.8268	-61.8966	22.2019
	-21	-23	29	-19	-23.3485	12.2811	29.8217	46.5074	-6.85012	50.8103	33.3899	3.44499
	-4	3	13	1	70.2502	1.26309	-38.7761	-72.6128	-20.9972	-51.7468	-23.6923	-33.3125
	-21	-17	4	-7	-57.4618	40.1145	-34.8322	3.47115	-59.9741	-50.513	-175.475	88.5057
	28	-27	152	27	-60.7357	-77.8738	10.8394	-6.74264	49.1223	26.548	45.1041	62.6408
	-13	-27	16	-23	-9.15154	13.5251	-27.4156	147.481	24.1195	-39.9689	-49.7228	-64.8672
	5	-20	-56	-26	23.3231	-44.1197	-44.7643	7.13932	17.4388	-33.0368	-41.7526	103.633
	-5	-8	3	-5	-26.6523	34.8506	80.397	-96.1358	-97.0351	-21.6019	-19.8949	-152.06
	-17	8	19	-66	-33.2216	21.9754	-31.1665	4.39739	-17.6267	10.1728	43.3588	8.68895
	-2	-6	14	24	29.4038	27.6027	-14.3103	29.4474	33.1756	-46.3848	-13.6205	65.6646
	-5	7	-7	35	52.3659	-19.8526	38.7426	-24.7698	20.5789	23.1961	-39.2958	44.6079
	-25	-35	-13	25	-8.85705	0.994086	44.4272	-38.5875	44.7851	42.3728	-98.6328	111.909
	-12	1	-2	47	50.795	-71.9128	-56.5242	-12.1866	-162.826	-22.3298	-149.976	26.8251
	5	17	4	45	-28.5494	-2.24089	58.6713	23.6074	55.1764	-11.2264	-47.8444	102.232
	19	35	15	29	-43.0402	-32.3898	5.37644	-151.735	79.6469	19.4733	8.35265	141.672
	-7	-11	21	-133	79.2238	-14.7198	-48.5014	47.9263	67.8503	59.7658	95.0589	175.481
	1	12	16	-14	-63.7958	-29.1892	41.1473	93.8312	0.53541	-22.7755	-59.9054	4.26683
	-14	4	-22	-14	13.4978	146.361	97.1172	-44.1455	-23.5265	3.97212	-42.4831	48.8351
	4	8	20	0	-23.9672	-77.0191	2.33625	-101.354	31.2413	81.4385	115.589	75.0242
	-5	-5	10	146	-6.17915	-38.907	7.18248	-55.5418	-99.629	-42.5172	69.6691	-31.1543
	11	10	16	-6	51.4546	45.3592	77.7494	76.6765	-23.7365	75.1361	16.1713	-150.215
	22	7	-6	-6	-35.9813	-58.3521	-70.1405	-3.13024	37.4913	57.0822	111.945	-31.3472
	0	7	6	9	-14.7967	31.8343	-37.7073	29.1833	107.514	57.892	-18.1856	3.82908
	12	-1	14	-65	61.8151	-79.9366	-32.8152	-34.6757	-1.62637	-8.14866	-12.485	40.6815
	30	-3	-5	-90	165.723	4.91876	4.42622	46.316	-8.68938	8.29832	118.324	-4.24176
	-20	23	17	9	-38.1097	28.5785	71.4874	-10.9206	-4.62364	-9.90981	44.1052	64.3819
	16	-11	98	46	17.0479	25.6873	72.1587	49.6228	-45.1476	49.2629	-94.5636	62.0111
	-34	11	3	14	43.4112	68.2797	60.9942	142.896	11.2723	-46.0201	-19.9665	150.513
	-2	59	-42	21	84.3923	-23.8169	-0.339383	59.0899	-12.2627	139.6	-2.92387	104.37
	19	8	39	-12	3.89819	-4.70057	-169.305	-158.098	99.5931	55.368	41.8823	27.1139
	21	-2	15	5	11.595	-12.5474	-5.47095	39.9648	-18.1672	45.2946	86.1152	-93.1405
	-8	8	53	152	8.30945	-7.22946	150.392	-78.7869	140.751	-71.2067	-88.5033	24.3558
	8	22	-4	20	-6.66252	-83.389	23.3447	4.33831	51.7375	31.5307	-52.073	41.3279
	2	-6	-19	-4	16.4071	22.0679	-22.2872	-25.7866	85.3307	48.6332	140.583	-53.1509
	-2	4	6	72	-55.7277	-10.9054	-54.2227	-1.76542	-35.0248	-58.7907	-117.151	-53.495
	6	-119	1	-13	-27.7979	-5.7265	-52.0013	152.46	54.7391	-77.3737	67.5444	-119.017
	5	36	-13	-19	41.7935	11.0416	158.633	23.0073	33.4483	-177.672	59.5273	-40.4042
	2	-17	14	118	2.94545	-0.600642	76.9355	-32.4245	21.1411	179.52	22.3763	-110.182
	26	12	-6	-2	-3.891	27.6538	13.9647	-15.4654	-26.6238	125.941	17.0252	23.6431
	-10	-12	0	2	-17.6278	-73.3343	4.79372	6.7944	18.4293	75.3134	-13.4847	1.3892
	7	41	-7	-21	-54.1333	-47.9055	43.4772	-6.75929	-71.5435	-111.792	111.476	49.3567
	1	15	17	-4	-44.9199	23.7801	10.0348	61.6661	40.3902	-51.4346	-76.8397	-144.427
	-33	17	1	-9	-45.3922	5.99564	2.03854	34.8588	93.0157	-62.1506	-106.094	13.0102
	-5	-24	3	-85	18.4093	95.649	4.49548	-17.7289	-20.2125	40.0269	-106.643	68.1163
	0	10	3	22	4.49437	12.9946	7.3122	-12.7611	87.9526	36.901	-69.337	-170.131
	21	28	-8	102	6.3395	7.02166	30.1528	43.8286	16.986	63.4842	-41.5889	137.441
	-24	39	-9	3	-84.0206	42.8198	9.38966	-11.7981	70.4649	87.394	119.322	42.7872
	6	-8	-18	23	-25.1385	55.6572	129.81	112.188	-49.9059	-65.3913	-141.452	91.7922
	7	-22	-20	65	-6.48705	-3.28513	-21.7	-64.7086	-28.7765	19.4613	90.534	-52.3794
	11	9	4	11	67.2617	35.9488	-62.1086	-114.453	10.4932	84.8794	-89.9575	-172.361
	31	32	54	42	20.3663	-19.8125	103.437	-3.79674	-68.0553	-77.1874	-82.9125	121.398
	-3	7	22	48	45.9244	35.8271	157.509	-4.57792	21.3024	3.10179	31.5348	-16.7272
	5	28	-20	-50	3.51489	-14.3389	-32.2166	38.8892	34.6166	7.00278	-62.0763	-177.876
	0	11	-94	12	-20.8093	38.4853	-157.816	-27.6636	2.93317	66.418	-75.5865	-162.183
	-1	-5	46	27	1.84595	-36.0735	-130.81	95.7883	-82.5226	-145.782	108.525	-16.4799
	-28	-2	10	-4	2.85013	-29.5926	103.046	-72.8625	21.0651	-66.7857	112.339	67.2141
	-4	-13	31	37	-27.6334	32.6479	-46.6589	-58.6073	107.481	-28.6642	-99.4275	38.3663
	12	9	-7	12	22.6987	0.0324508	-7.92968	49.9823	16.2632	-68.6722	-15.4791	-169.925
	-5	-5	162	20	26.6058	-7.02757	29.7468	-9.92868	11.9171	-5.5133	-29.0169	-86.6379
	-14	30	-29	7	43.0732	34.5898	146.983	142.782	71.4169	-163.831	170.665	-36.3347
	1	6	-15	0	-9.26856	-21.4193	-57.496	-155.45	7.5367	84.1994	-94.4206	-29.6176
	13	-5.68434e-14	-3	7	-32.7426	65.2643	-17.85	27.2852	4.96304	-36.991	-38.9555	13.0742
	-33	-6	2	28	-17.554	-45.5692	7.03758	-17.8697	-91.6086	31.3151	-43.6344	67.5556
	-23	-20	11	-29	45.4931	-11.4991	-24.9261	47.547	94.3755	-4.25873	-39.5235	106.39
	0	21	-16	-41	96.1125	76.0242	-114.869	28.2191	88.2289	35.5512	-37.7587	46.9834
	-9	5	22	-18	-46.4113	-45.4023	59.3434	5.58194	56.5786	68.9649	-3.65046	5.69377
	-7	-21	-1	15	25.8454	-128.578	-21.8689	-10.5048	-57.1231	-74.9949	106.983	-38.6598
	-3	-33	-10	-2	-65.3249	-56.1621	-58.684	-59.2724	-27.8884	78.4223	142.248	62.1997
	-21	145	-175	-45	9.16915	-52.9352	124.433	87.124	-2.35594	86.1952	-12.8563	30.69
	26	-21	-24	7	33.7033	-33.8176	-60.5784	84.7722	61.4836	45.8051	96.9042	-40.0342
	21	12	31	15	40.3764	48.3603	9.06985	107.765	-3.51277	100.613	64.6421	-103.078
	8	25	-4	-12	73.3004	82.1581	56.0843	-44.1829	58.7799	148.658	-39.9938	-123.792
	0	-20	11	13	54.1437	-88.5712	-25.888	-4.16423	-20.7126	31.3699	88.1432	-84.7159
	-1	18	-58	-157	21.9335	12.2558	-124.519	27.4338	-79.6267	-20.8987	52.6691	-77.8135
	-25	5	3	-16	20.3164	23.3789	104.203	41.0517	46.2158	73.6348	107.31	-76.3204
	-15	-2	23	-20	-10.773	-4.85769	20.7605	-27.0237	3.10521	-17.6082	32.6292	-22.2451
	7	22	-29	-7	-22.8153	-90.9147	-96.4676	-23.0342	2.8506	-79.349	1.72777	37.3688
	33	6	-18	-18	31.2723	69.7903	61.0608	-35.7673	48.7407	28.0053	-170.147	37.7721
	-10	-19	19	64	33.9559	18.5399	55.331	47.01	-14.96	7.59626	165.288	-104.843
	-27	-27	-6	21	38.8391	-22.904	6.15899	-9.64188	2.21175	-110.599	151.872	-33.2157
	-5	18	-28	-9	43.8796	-3.67168	-20.6507	0.732247	-4.14561	-63.0497	-14.563	34.2158
	-8	-34	41	-56	-23.0597	-0.655688	-67.4824	8.20277	-35.1502	-67.1207	136.176	94.5833
	-26	24	-1	-12	5.69982	-35.5797	-0.204318	-41.4934	97.8572	40.428	-32.584	87.3227
	-17	25	-8	-37	-4.21144	-24.5642	-94.5499	-65.5751	88.375	-15.7781	140.408	46.6533
	19	-4	25	71	31.4599	-32.3413	3.82259	78.4285	42.0229	156.463	77.6035	-101.565
	-38	6	16	18	-17.2813	13.2999	-32.2591	41.1558	51.3014	-60.2227	92.5791	26.3541
	15	-6	9	16	24.5595	14.5813	-37.5032	95.7357	129.373	66.4125	-96.1817	74.1013
	0	-28	-128	3	69.0343	-35.2423	6.57267	-25.1189	69.5808	79.6099	39.5447	-146.554
	-18	15	-16	17	-37.5201	39.9217	-59.6466	-8.52786	45.8789	94.8329	-139.258	-52.236
	8	14	13	6	47.2543	-69.5112	-69.1246	-84.118	-123.2	-54.1071	-167.692	-4.70779
	-11	-23	-17	32	38.1136	12.0856	29.7652	-67.3013	-48.2627	-25.6029	-90.7038	132.519
	-2	-11	-9	51	2.35274	-13.4294	14.0275	-56.8324	-29.685	75.5634	-38.4355	-46.594
	-5	-4	-84	40	23.1616	-14.0567	7.45064	95.8775	-40.9344	-23.0478	-52.6898	-44.1268
	5	-10	5	-36	113.006	90.6599	14.5249	8.4719	29.5921	-82.9349	-2.0376	171.277
	12	-8	-30	2	-43.0097	80.5454	-7.34284	-20.6745	-8.55814	-51.0751	-41.3759	-136.851
	-21	-13	-31	-10	14.9321	7.53999	-104.748	27.2217	-29.0496	23.3203	-25.0863	12.4406
	19	-9	10	32	41.9312	7.25387	86.3383	17.3052	15.9037	81.9352	76.3693	23.8066
	-22	11	-32	-14	-58.5642	43.8486	103.129	-61.3348	-33.7234	-5.17947	-49.3836	-31.4642
	-4	4	-8	-16	21.763	-9.10983	-69.0199	170.087	-25.3004	-30.0353	-0.422073	-52.192
	4	-3	15	16	18.6629	-35.642	-0.949966	29.3126	55.6997	-78.349	13.2629	-84.696
	10	7	18	12	14.1487	10.4184	-59.7849	65.8959	63.6204	-21.6946	-31.7958	164.492
	21	-10	25	-2	-14.8254	-0.399311	-109.808	15.2243	126.591	-23.733	-19.9649	38.7139
	20	3	15	1	-25.1638	56.8515	-35.8072	-17.8777	69.4494	-49.4694	11.5253	-127.943
	6	-4	15	-37	2.9513	-64.5227	-31.9034	-0.135111	92.8678	-55.3584	-29.1108	33.2339
	23	22	4	20	-7.77353	-52.2951	-87.061	122.349	-15.0335	92.9508	4.59023	-84.608
	12	-29	-41	-1	83.7491	-6.11079	19.4095	-49.5843	-25.014	-62.2353	-32.3019	-63.1839
	-16	1	0	-34	-23.6469	-14.1608	-61.8853	23.6972	-45.9784	56.8868	25.791	88.1541
	12	-12	25	24	54.3403	7.10297	-14.6286	91.3734	148.6	18.4542	-80.1701	-43.1893
	13	-3	-19	-12	-66.4401	2.42405	46.5538	6.98453	-27.8507	65.6216	-34.5848	6.6896
	-6	-20	-14	5	52.2784	-95.6837	-22.5726	-88.301	4.55903	-12.1637	29.96	-36.5909
	-39	-38	-39	-93	-43.1904	-2.03553	-14.4306	7.80761	56.0514	-5.48191	-0.361504	50.209
	1	21	7	-79	-10.1557	41.0427	28.6435	75.6145	109.856	-53.9486	57.1379	27.4744
	17	-27	74	-9	-8.9451	-112.173	-18.6496	170.262	144.679	-88.8382	-27.8509	-16.2928
	10	-4	14	12	31.9539	42.7924	142.008	-42.1169	122.898	-26.332	22.2457	103.019
	45	39	9	-19	-0.548419	65.2622	-70.9483	16.0304	-22.2743	-126.02	-94.3544	58.2004
	7	-6	-40	-16	-48.2343	-9.15015	-10.7001	-56.2871	11.708	27.4389	146.39	16.9225
	35	37	4	13	-13.9385	-14.0289	77.225	-136.032	-131.414	44.5807	60.1557	-119.919
[truncated: 2,496 more rows]

## Sheet: Figure1c
human	human	monkey W	monkey W	monkey E	monkey E
response	target	response	target	response	target
312	330	316.949	309.375	194.693	270
222	230	133.178	146.25	5.4883	247.5
183	185	76.3178	202.5	210.422	185.625
312	296	270.5	213.75	63.7241	101.25
279	283	112.977	84.375	162	241.875
195	201	335.909	270	230.221	157.5
377	40	230.156	191.25	222.141	33.75
155	134	27.1515	101.25	56.4867	320.625
20	18	87.2623	241.875	110.665	16.875
9	44	334.151	163.125	353.361	360
100	102	132.652	219.375	142.783	45
357	22	85.4171	95.625	25.0335	39.375
277	278	48.9845	360	100.713	163.125
172	171	211.758	67.5	281.982	185.625
28	51	30.3019	95.625	260.233	258.75
61	58	312.016	151.875	102.86	331.875
323	329	132.716	118.125	132.843	326.25
403	49	20.6118	33.75	117.296	253.125
260	240	169.812	241.875	132.651	73.125
105	127	331.128	191.25	72.9842	78.75
384	41	312.675	208.125	44.9501	67.5
488	136	113.862	106.875	81.7376	56.25
177	174	22.7814	16.875	129.908	286.875
332	329	349.401	326.25	105.042	275.625
232	215	321.135	303.75	296.423	95.625
354	25	218.802	174.375	76.4399	196.875
132	127	194.876	168.75	94.3153	241.875
272	276	44.3984	56.25	122.115	219.375
57	62	17.8474	33.75	115.431	5.625
143	123	243.429	174.375	206.124	219.375
130	138	127.825	298.125	109.329	264.375
336	356	98.375	112.5	182.211	281.25
355	326	260.512	208.125	60.0957	157.5
257	266	94.2272	11.25	166.647	258.75
345	329	86.0827	61.875	108.747	236.25
520	148	149.814	174.375	86.9059	180
291	245	288.092	219.375	198.697	118.125
321	333	222.635	140.625	101.05	140.625
334	26	239.54	202.5	174.936	151.875
67	63	97.3524	84.375	232.686	337.5
185	185	65.7784	331.875	113.786	326.25
358	245	49.5372	73.125	210.042	28.125
129	143	98.4027	354.375	246.365	129.375
135	165	190.452	163.125	138.6	45
433	93	112.894	129.375	106.387	61.875
334	348	210.959	213.75	186.893	90
293	255	259.446	230.625	79.0224	135
82	97	209.721	292.5	178.318	236.25
287	307	275.215	56.25	121.622	146.25
339	6	41.8649	253.125	79.19	202.5
324	9	302.947	309.375	60.4618	101.25
336	339	220.514	191.25	87.4098	163.125
355	19	81.8281	39.375	58.5076	56.25
218	205	25.8231	343.125	44.6044	315
228	202	94.3116	95.625	57.7462	78.75
228	234	79.0793	56.25	130.635	236.25
17	39	59.413	236.25	153.654	5.625
105	95	347.368	348.75	89.9547	213.75
158	144	81.4158	343.125	117.061	84.375
409	39	101.872	106.875	237.617	129.375
308	305	113.719	56.25	96.1418	348.75
125	121	113.295	157.5	181.023	219.375
156	159	333.533	230.625	308.036	22.5
264	243	352.882	337.5	135.492	84.375
181	177	13.489	196.875	100.07	90
321	8	271.021	275.625	284.107	292.5
272	279	145.066	146.25	282.581	331.875
254	269	343.426	354.375	38.791	22.5
256	297	250.808	264.375	105.09	135
333	4	143.654	78.75	122.328	337.5
480	112	225.563	258.75	237.032	303.75
524	107	234.636	241.875	73.4201	140.625
228	229	142.331	157.5	28.8008	253.125
231	209	58.2095	106.875	140.181	73.125
327	314	81.5362	90	64.2653	292.5
353	18	174.557	225	126.637	180
305	298	80.6874	45	267.049	348.75
295	314	311.892	281.25	83.4769	241.875
71	92	34.3173	253.125	110.032	348.75
340	8	62.6655	118.125	326.934	309.375
279	317	132.747	78.75	63.1011	281.25
189	184	26.0019	39.375	146.909	11.25
335	347	17.4755	28.125	15.2624	331.875
311	291	93.7638	73.125	157.723	146.25
314	299	250.69	151.875	249.811	112.5
133	180	252.367	208.125	57.3834	22.5
323	333	265.988	11.25	300.522	354.375
280	251	19.2131	67.5	166.572	180
110	105	309.671	174.375	358.946	50.625
159	174	227.117	151.875	185.59	174.375
242	216	145.237	129.375	91.222	185.625
169	179	281.582	247.5	192.843	112.5
215	233	140.457	146.25	280.394	39.375
398	40	357.176	84.375	90.3745	157.5
354	10	325.718	11.25	282.752	264.375
350	308	317.873	56.25	85.208	118.125
137	150	298.088	337.5	323.077	303.75
138	167	240.777	213.75	87.9583	213.75
342	344	69.9013	22.5	145.923	208.125
87	89	103.657	101.25	38.1857	326.25
67	62	179.424	286.875	94.368	123.75
297	285	174.209	230.625	32.4827	213.75
189	182	184.506	270	112.722	241.875
326	333	308.124	337.5	278.463	303.75
342	18	54.8986	39.375	172.972	168.75
336	347	104.222	67.5	108.408	331.875
223	219	104.014	106.875	47.2237	33.75
175	179	345.312	354.375	72.0407	146.25
124	128	60.4081	90	107.419	28.125
61	46	128.05	129.375	216.839	196.875
332	337	329.711	298.125	296.193	168.75
227	225	79.868	78.75	219.468	331.875
376	65	261.073	185.625	94.6564	360
274	292	348.304	5.625	97.0395	286.875
283	281	172.354	225	101.825	253.125
88	94	50.2113	118.125	82.4715	11.25
280	288	117.676	106.875	63.7921	50.625
338	357	204.203	213.75	312.017	281.25
354	15	133.707	73.125	140.621	90
251	225	344.417	348.75	70.7427	180
86	80	95.5117	112.5	91.517	225
261	262	204.492	196.875	354.737	343.125
269	237	170.614	45	49.0528	360
59	63	86.4204	140.625	64.2563	22.5
268	270	206.457	281.25	306.508	337.5
245	229	296.723	309.375	1.27302	298.125
432	36	324.187	11.25	253.888	315
125	137	8.48034	241.875	292.811	225
492	143	163.165	225	83.1084	275.625
334	330	320.741	61.875	270.289	281.25
122	131	41.7283	163.125	79.2896	191.25
324	350	260.874	292.5	117.59	343.125
327	308	222.636	309.375	340.54	168.75
374	25	23.1215	28.125	140.555	84.375
67	74	220.428	196.875	132.767	270
3	22	313.768	11.25	108.521	258.75
129	123	240.392	343.125	92.9082	56.25
267	246	308.137	286.875	7.09242	298.125
318	352	334.286	16.875	304.185	129.375
477	102	239.682	298.125	325.74	298.125
311	319	81.7503	50.625	252.123	174.375
288	268	120.335	292.5	43.5642	315
332	348	73.4737	95.625	107.073	348.75
74	54	12.6495	45	108.616	123.75
316	320	266.692	196.875	74.8642	118.125
131	160	134.712	225	65.9188	236.25
145	127	30.4068	50.625	80.0165	28.125
229	11	227.505	331.875	288.64	151.875
326	316	103.434	118.125	146.055	28.125
351	356	170.761	253.125	76.2251	208.125
345	289	218.22	174.375	218.922	202.5
332	95	19.8226	33.75	98.5508	61.875
489	145	172.251	185.625	214.473	112.5
404	72	166.549	360	289.333	84.375
440	94	304.932	320.625	119.048	343.125
11	26	339.451	16.875	184.644	253.125
227	215	240.71	281.25	107.389	33.75
3	268	188.076	135	192.067	337.5
504	102	105.948	208.125	81.1511	191.25
328	318	235.348	185.625	53.0867	129.375
123	117	80.9143	5.625	219.182	112.5
54	68	233.376	236.25	124.766	270
355	348	49.5789	354.375	205.731	315
348	347	259.791	213.75	93.0361	264.375
252	178	42.3163	157.5	84.6404	106.875
143	124	247.636	236.25	24.2523	354.375
274	274	40.7093	33.75	320.074	320.625
316	6	318.188	331.875	283.349	253.125
4	24	220.998	275.625	280.074	292.5
236	241	210.963	247.5	32.2734	140.625
480	119	174.522	168.75	155.122	67.5
346	304	78.7678	67.5	163.285	213.75
163	157	305.954	90	249.255	354.375
225	220	160.513	101.25	112.924	292.5
340	337	279.682	208.125	251.734	241.875
348	340	259.779	219.375	358.258	73.125
373	37	238.605	140.625	94.0024	208.125
329	307	239.698	219.375	336.691	123.75
173	180	244.734	213.75	97.52	67.5
118	116	326.957	331.875	305.286	180
168	168	72.3108	106.875	69.5745	129.375
169	156	180.612	163.125	146.202	5.625
71	60	212.045	168.75	356.158	326.25
157	131	101.523	73.125	329.281	309.375
342	349	198.946	151.875	188.032	230.625
358	30	32.5327	286.875	74.049	140.625
132	139	211.913	298.125	111.285	106.875
102	110	199.515	348.75	268.307	174.375
334	339	170.245	258.75	99.3497	45
173	145	99.074	129.375	135.017	22.5
53	45	57.5496	90	75.6646	208.125
408	65	240.695	61.875	126.22	320.625
284	293	193.337	230.625	344.569	281.25
349	310	232.223	326.25	344.195	168.75
337	342	70.7268	67.5	246.34	230.625
256	257	203.014	168.75	176.907	140.625
342	338	223.418	264.375	130.975	270
50	275	80.9384	337.5	92.2822	118.125
430	83	304.442	264.375	69.0227	135
178	167	268.626	292.5	53.686	84.375
136	144	251.136	140.625	265.777	286.875
361	19	210.347	275.625	273.664	101.25
131	118	314.51	56.25	119.318	174.375
345	343	114.75	123.75	95.1242	78.75
200	198	95.418	348.75	273.518	253.125
158	142	18.2059	185.625	129.632	208.125
305	155	204.017	33.75	2.39769	275.625
384	167	347.576	5.625	133.888	343.125
120	117	217.317	180	127.584	275.625
300	282	43.1043	320.625	318.224	247.5
250	211	183.691	281.25	127.647	191.25
156	169	269.044	298.125	128.627	95.625
415	40	359.905	348.75	282.857	241.875
212	222	343.275	95.625	99.8761	135
297	345	258.815	202.5	172.068	292.5
308	337	233.584	309.375	346.23	253.125
229	226	354.523	326.25	159.184	39.375
454	120	153.365	151.875	129.168	73.125
310	297	280.683	225	30.5236	281.25
100	111	105.583	129.375	245.04	140.625
224	230	243.682	208.125	342.507	264.375
353	131	98.6951	90	192.683	354.375
133	144	278.557	253.125	234.373	275.625
321	319	77.9884	56.25	338.458	303.75
385	57	258.708	185.625	221.873	11.25
19	26	58.9083	326.25	96.4231	84.375
241	218	351.553	247.5	95.0287	95.625
135	171	241.618	354.375	116.391	343.125
231	295	173.423	275.625	113.256	275.625
296	313	205.043	241.875	45.1249	168.75
241	231	215.709	202.5	158.806	28.125
229	279	115.414	106.875	107.478	157.5
94	119	82.1252	84.375	107.056	320.625
260	239	86.2795	78.75	96.141	225
13	15	323.094	331.875	248.374	337.5
228	206	96.4205	163.125	350.336	185.625
331	30	72.0193	67.5	309.819	309.375
266	270	154.076	236.25	194.135	135
361	308	316.423	315	79.9022	253.125
69	59	69.3704	118.125	110.333	78.75
182	156	111.874	168.75	127.831	45
273	285	218.885	45	156.934	292.5
67	85	329.281	11.25	99.5916	118.125
320	322	38.293	331.875	113.677	39.375
239	227	85.8438	90	145.995	101.25
124	125	124.593	129.375	171.592	247.5
186	181	94.5101	50.625	122.096	73.125
406	47	31.9271	258.75	104.314	247.5
152	160	121.747	140.625	221.426	360
219	185	117.426	112.5	351.412	168.75
360	7	145.696	101.25	90.9299	202.5
328	1	210.677	281.25	342.905	320.625
188	223	8.42391	50.625	117.759	151.875
114	121	291.009	16.875	298.377	247.5
277	199	201.51	213.75	68.5913	315
320	8	188.174	253.125	111.232	135
511	116	214.168	241.875	180.421	135
98	108	187.647	292.5	200.806	78.75
326	11	84.9367	123.75	37.4111	343.125
44	29	160.681	264.375	72.6461	118.125
417	45	125.776	112.5	24.9593	39.375
276	347	131.87	135	108.792	95.625
72	109	92.1788	146.25	76.2844	236.25
245	213	352.088	33.75	84.8013	95.625
269	250	348.19	326.25	78.678	213.75
402	55	98.2562	258.75	76.5084	360
224	214	252.906	219.375	42.3526	348.75
236	231	332.841	354.375	101.11	106.875
423	126	167.928	168.75	98.929	163.125
134	146	164.509	157.5	99.5583	230.625
318	316	262.993	270	132.675	61.875
231	201	327.218	11.25	182.365	151.875
209	286	327.289	208.125	308.242	354.375
54	53	99.0748	84.375	123.2	112.5
275	208	213.13	157.5	175.141	101.25
407	55	331.315	343.125	290.653	275.625
309	179	79.2439	95.625	135.69	22.5
50	64	99.3847	78.75	89.1539	50.625
6	46	80.9658	5.625	118.96	118.125
315	304	259.18	191.25	327.804	303.75
147	132	97.8794	180	209.059	163.125
525	170	327.23	360	292.055	16.875
330	299	276.588	230.625	191.936	45
372	24	300.359	129.375	85.943	151.875
304	306	236.413	225	225.319	315
322	335	238.599	196.875	109.176	135
414	92	215.434	258.75	303.894	343.125
324	312	272.353	196.875	82.1038	67.5
315	344	122.666	118.125	92.5575	67.5
333	26	204.625	208.125	128.844	157.5
182	163	100.094	22.5	290.651	33.75
240	222	66.1546	140.625	334.528	208.125
43	188	218.313	309.375	173.809	151.875
147	130	107.372	95.625	90.9403	61.875
326	298	90.0308	168.75	144.731	270
298	256	244.752	157.5	114.45	270
61	93	60.5677	90	336.384	360
52	103	206.548	168.75	130.274	343.125
135	291	125.322	225	288.268	275.625
169	101	153.969	202.5	78.0925	157.5
207	45	304.861	247.5	279.463	191.25
337	214	152.951	151.875	211.905	309.375
339	305	94.8281	112.5	238.134	315
3	192	100.029	157.5	151.316	95.625
4	189	57.3577	16.875	153.458	174.375
244	231	93.4673	298.125	104.229	33.75
334	345	255.352	28.125	173.317	309.375
320	355	114.275	241.875	197.473	270
292	236	2.80247	258.75	161.136	219.375
275	327	250.319	180	341.411	225
159	161	68.4691	45	319.76	292.5
140	177	352.764	39.375	103.387	180
174	242	85.4797	95.625	102.333	135
11	290	225.344	196.875	102.268	5.625
181	207	343.172	326.25	114.645	90
515	166	124.629	67.5	77.7729	112.5
423	61	204.007	258.75	68.6019	258.75
297	198	80.6092	185.625	74.4561	112.5
317	170	353.172	309.375	61.2679	16.875
136	136	60.8301	303.75	126.143	163.125
267	254	49.7356	225	295.304	146.25
47	46	111.536	84.375	117.636	174.375
43	60	15.6757	354.375	84.6402	213.75
407	312	311.245	258.75	266.973	50.625
296	272	12.81	84.375	271.323	309.375
40	42	256.994	157.5	170.018	258.75
287	273	317.891	241.875	82.3868	331.875
107	192	165.964	95.625	302.941	270
1	32	301.033	275.625	20.4491	45
344	17	324.469	331.875	85.5892	129.375
335	327	118.256	22.5	199.978	303.75
37	86	242.853	292.5	206.231	151.875
50	67	36.3093	73.125	160.964	247.5
209	148	271.557	275.625	156.349	343.125
188	206	93.3505	95.625	267.45	270
331	333	90.5878	84.375	115.382	157.5
120	122	5.19143	56.25	19.0072	219.375
394	66	96.7856	16.875	94.8718	67.5
34	67	314.277	270	81.6743	191.25
53	83	23.1409	11.25	98.5401	50.625
30	72	162.871	73.125	189.019	213.75
307	127	235.463	163.125	183.958	101.25
310	219	42.5205	5.625	87.519	11.25
188	194	210.238	180	158.688	73.125
261	270	82.1102	61.875	110.91	258.75
47	309	325.896	202.5	161.936	343.125
218	182	347.88	191.25	90.666	112.5
199	175	6.27728	343.125	313.53	326.25
310	220	241.191	225	107.407	50.625
188	188	163.911	140.625	61.4775	225
328	301	233.404	230.625	171.736	16.875
263	232	67.4838	73.125	42.5519	174.375
61	60	31.7086	326.25	96.9258	28.125
41	74	130.954	28.125	101.749	123.75
100	119	84.1382	67.5	105.948	50.625
206	228	178.985	303.75	91.2362	84.375
300	301	133.41	163.125	82.4326	157.5
331	12	83.2586	101.25	258.157	281.25
299	285	150.745	196.875	59.0196	90
314	266	71.1648	337.5	104.856	281.25
314	319	135.853	270	131.815	118.125
391	56	108.287	5.625	139.517	16.875
296	306	51.9258	56.25	75.2534	258.75
256	244	94.6319	50.625	305.77	253.125
92	110	173.675	33.75	261.944	236.25
328	356	88.2251	112.5	39.6361	331.875
323	350	220.016	225	114.454	258.75
234	258	312.836	315	118.496	196.875
291	14	264.988	174.375	347.294	270
296	207	198.861	106.875	66.821	90
133	143	290.065	208.125	179.296	73.125
338	37	19.315	354.375	61.0411	11.25
236	269	10.0279	348.75	144.02	78.75
222	195	129.308	320.625	94.4655	230.625
307	294	102.205	5.625	47.6516	337.5
155	149	176.065	118.125	80.1912	191.25
135	159	340.866	343.125	139.438	39.375
240	215	40.377	320.625	70.2735	5.625
385	53	310.878	331.875	195.013	286.875
336	11	111.011	129.375	190.977	151.875
397	80	357.329	320.625	140.443	45
229	185	131.136	90	302.426	281.25
211	138	238.988	236.25	142.335	101.25
180	251	2.34129	33.75	114.271	174.375
166	122	31.2265	95.625	61.7602	163.125
255	231	168.061	258.75	174.423	28.125
375	173	6.94024	5.625	128.007	174.375
138	137	273.719	225	54.227	50.625
237	222	88.6337	45	296.167	241.875
430	100	32.0787	168.75	275.117	11.25
244	235	123.495	90	213.934	281.25
152	72	328.984	303.75	6.67793	168.75
49	66	8.21786	73.125	93.1708	28.125
261	230	111.94	123.75	81.1054	78.75
160	87	129.823	151.875	91.7718	157.5
104	110	348.063	180	67.1075	45
158	125	170.992	185.625	102.946	33.75
153	178	89.4825	95.625	176.961	230.625
241	207	312.768	309.375	69.4961	101.25
387	98	297.77	45	88.0395	202.5
339	36	79.2003	90	134.262	241.875
50	90	296.225	298.125	62.1153	95.625
303	193	311.937	303.75	105.082	320.625
86	104	240.127	28.125	110.402	90
315	305	126.167	140.625	140.682	118.125
208	161	4.37284	348.75	88.4688	191.25
249	6	71.2321	135	118.395	112.5
75	77	64.7689	39.375	189.795	286.875
359	25	111.403	213.75	111.346	196.875
190	195	17.5382	11.25	96.8819	67.5
9	16	282.083	230.625	96.6982	163.125
159	165	311.548	22.5	61.046	123.75
449	79	302.805	360	86.5611	253.125
169	161	344.164	5.625	91.532	270
346	326	249.193	39.375	228.213	225
165	143	186.506	219.375	96.0959	56.25
433	80	324.984	140.625	158.157	275.625
442	77	197.641	202.5	211.87	275.625
205	210	210.349	213.75	121.611	135
225	261	101.986	106.875	45.1848	343.125
308	314	192.455	39.375	219.234	292.5
14	347	76.4386	61.875	165.423	202.5
74	71	292.701	241.875	87.8789	118.125
175	167	26.5646	73.125	68.1206	163.125
204	206	196.915	191.25	262.888	236.25
378	43	237.113	292.5	89.2206	5.625
345	343	352.211	90	100.376	129.375
358	355	325.68	298.125	128.785	123.75
110	117	110.71	129.375	192.871	225
379	36	29.2052	5.625	119.13	326.25
343	349	231.473	191.25	87.1025	5.625
338	4	19.2436	5.625	64.4344	202.5
79	93	123.929	174.375	62.0498	337.5
118	119	225.711	146.25	77.1038	174.375
29	37	319.579	315	82.0903	157.5
436	85	120.673	84.375	349.28	309.375
77	119	313.708	331.875	88.9478	219.375
79	1	249.917	292.5	186.714	11.25
137	156	276.314	264.375	202.841	219.375
102	113	204.474	225	276.366	331.875
81	121	307.258	33.75	287.607	298.125
65	66	7.94743	320.625	204.648	348.75
211	215	183.01	275.625	254.112	213.75
27	36	186.826	270	200.828	320.625
373	34	296.411	247.5	148.609	286.875
95	105	312.533	151.875	189.36	275.625
62	58	71.0034	191.25	103.169	168.75
360	336	332.963	281.25	85.6744	213.75
399	48	269.168	146.25	103.497	180
171	169	40.5455	106.875	71.4408	135
171	175	243.739	281.25	124.49	337.5
97	87	248.729	303.75	101.159	95.625
459	112	311.826	230.625	143.884	354.375
287	263	99.9119	78.75	146.569	16.875
149	141	241.999	264.375	164.041	202.5
224	197	331.104	348.75	179.029	225
256	273	67.6362	326.25	147.058	185.625
472	82	94.2376	135	312.891	185.625
221	240	330.547	33.75	68.5763	56.25
419	67	18.8618	45	111.652	292.5
169	182	63.2072	118.125	106.349	33.75
349	8	57.5419	78.75	286.732	208.125
274	256	349.857	348.75	206.713	236.25
414	61	101.321	354.375	117.421	191.25
21	28	271.346	298.125	124.411	56.25
41	64	345.774	56.25	186.445	258.75
176	159	74.6815	61.875	274.108	180
189	170	120.97	135	190.187	286.875
85	82	91.4124	101.25	240.76	253.125
344	356	117.742	84.375	149.965	112.5
281	246	4.71589	33.75	139.746	78.75
107	126	234.339	286.875	246.537	303.75
450	122	322.795	303.75	103.093	95.625
34	43	142.955	140.625	143.899	140.625
352	342	232.763	174.375	210.269	151.875
226	209	66.6903	90	354.024	61.875
344	324	343.541	5.625	160.378	61.875
339	337	327.901	326.25	93.9561	343.125
182	181	49.5129	28.125	142.772	275.625
312	339	25.8167	360	111.468	298.125
244	231	98.0732	123.75	207.062	140.625
279	287	15.2099	22.5	160.759	202.5
7	19	6.28117	50.625	102.906	292.5
96	101	91.9509	39.375	106.072	106.875
175	156	43.5063	360	144.983	337.5
241	213	1.52459	112.5	98.2379	56.25
315	320	68.2883	146.25	170.725	33.75
97	86	94.4026	180	66.1652	146.25
446	89	100.485	129.375	164.398	5.625
313	340	90.1302	39.375	117.071	180
283	281	95.8985	73.125	315.444	354.375
420	52	324.436	348.75	149.978	292.5
112	128	83.0721	354.375	115.345	264.375
138	200	118.596	236.25	273.432	303.75
132	156	69.5946	174.375	18.6063	309.375
214	253	118.496	101.25	253.884	202.5
204	210	347.269	326.25	232.996	270
391	31	69.2182	61.875	269.327	185.625
63	67	255.654	309.375	90.2614	281.25
252	262	305.045	298.125	111.761	236.25
74	91	184.251	163.125	122.549	84.375
206	171	356.95	67.5	182.278	309.375
260	272	292.382	309.375	86.8714	78.75
292	261	326.318	354.375	107.24	196.875
214	163	146.783	219.375	102.489	140.625
257	275	183.303	241.875	312.801	320.625
288	255	331.491	331.875	66.8345	129.375
170	183	47.2202	73.125	123.113	219.375
334	352	251.067	286.875	77.706	185.625
168	169	17.1862	360	301.4	281.25
149	140	58.6649	331.875	301.843	281.25
216	223	47.4954	73.125	218.987	146.25
126	122	311.095	174.375	108.254	123.75
381	36	252.743	208.125	201.36	286.875
276	277	270.339	213.75	18.9302	56.25
339	311	56.036	174.375	42.6909	343.125
44	38	245.982	230.625	278.824	28.125
251	228	82.806	84.375	82.4768	123.75
170	127	57.409	33.75	61.7859	5.625
243	261	16.5798	101.25	349.497	146.25
309	56	175.2	241.875	270.389	298.125
52	60	260.433	180	166.186	146.25
227	234	318.485	326.25	344.654	225
177	133	20.0646	16.875	96.0432	129.375
276	271	353.269	16.875	337.202	303.75
346	350	290.024	315	98.1607	140.625
296	276	242.451	28.125	91.042	106.875
145	148	113.378	11.25	174.935	225
25	25	340.605	185.625	194.809	343.125
235	225	137.123	56.25	86.228	16.875
170	166	24.9534	61.875	66	11.25
432	55	109.338	315	114.464	73.125
312	291	250.523	270	30.8332	95.625
182	173	206.206	174.375	79.0561	16.875
371	17	351.243	45	277.539	253.125
97	151	42.7401	354.375	107.888	67.5
243	229	175.99	286.875	112.033	73.125
297	276	286.198	191.25	292.417	28.125
396	43	70.4026	5.625	97.9635	123.75
84	92	269.763	309.375	84.6955	73.125
270	283	160.88	264.375	291.684	309.375
159	190	100.346	129.375	241.633	22.5
262	251	9.7924	22.5	212.025	219.375
328	326	331.053	326.25	263.146	61.875
375	355	143.604	168.75	152.8	84.375
340	295	229.412	281.25	56.9082	16.875
327	330	287.025	219.375	77.9104	33.75
244	238	245.282	146.25	178.692	118.125
272	227	338.259	315	114.194	78.75
85	86	261.986	56.25	10.4612	28.125
433	97	26.9719	112.5	89.5117	348.75
53	63	265.363	185.625	146.332	202.5
314	310	131.559	84.375	102.444	225
127	187	46.5347	354.375	78.2491	50.625
225	203	27.9989	39.375	135.413	73.125
47	64	234.799	298.125	59.1766	219.375
285	298	335.742	326.25	139.268	5.625
275	270	322.433	309.375	271.717	292.5
334	315	223.593	174.375	177.192	157.5
339	316	110.481	140.625	279.681	191.25
383	23	138.267	140.625	165.095	151.875
331	320	2.02148	337.5	204.776	247.5
215	358	4.29285	337.5	255.018	202.5
135	293	94.8592	129.375	304.163	73.125
209	244	323.477	219.375	351.917	56.25
283	292	152.615	151.875	83.7553	106.875
308	316	301.351	185.625	111.731	28.125
356	12	357.841	315	125.805	185.625
307	293	96.5645	78.75	289.698	326.25
283	297	79.6254	95.625	88.9663	157.5
230	243	267.517	292.5	78.7093	39.375
98	96	322.007	343.125	123.455	298.125
333	326	11.1541	28.125	100.4	67.5
8	11	29.6914	67.5	86.9356	101.25
339	294	346.345	326.25	144.056	264.375
405	83	336.926	22.5	69.8078	73.125
44	36	90.0723	101.25	143.39	129.375
368	282	164.453	208.125	154.848	174.375
234	237	224.794	168.75	340.27	360
246	287	75.272	258.75	282.232	298.125
347	357	95.3697	123.75	81.5358	326.25
447	146	172.266	298.125	59.2184	39.375
337	21	57.2932	11.25	137.058	264.375
346	4	158.615	157.5	40.1453	106.875
305	308	336.415	33.75	211.201	22.5
221	238	32.7376	84.375	131.162	326.25
243	57	169.979	151.875	110.107	84.375
278	279	43.3112	16.875	113.782	50.625
122	113	94.8179	118.125	96.1603	360
399	40	336.218	5.625	116.259	73.125
311	287	38.3823	22.5	339.31	354.375
108	103	85.8306	258.75	125.653	67.5
213	228	218.316	213.75	322.672	303.75
496	124	220.724	208.125	129.569	348.75
284	283	12.2383	67.5	118.952	56.25
14	23	260.078	258.75	1.52667e-13	247.5
183	181	123.526	123.75	295.383	320.625
334	324	190.621	275.625	128.798	118.125
130	151	132.82	360	148.459	196.875
153	142	323.258	185.625	88.5699	11.25
216	215	103.31	253.125	330.941	337.5
196	205	359.287	140.625	109.674	174.375
329	319	294.674	196.875	73.2934	28.125
199	188	259.253	230.625	31.2449	320.625
323	288	77.9697	67.5	251.666	253.125
218	220	209.315	135	149.633	320.625
315	326	312.493	174.375	104.921	135
297	299	81.0852	112.5	111.238	5.625
356	4	339.695	331.875	143.385	28.125
350	346	116.329	90	113.389	56.25
235	191	321.249	253.125	116.753	343.125
160	288	146.519	129.375	69.4239	219.375
132	135	350.979	354.375	87.1651	168.75
330	296	140.205	95.625	214.009	174.375
303	99	99.4834	157.5	25.8445	67.5
430	204	42.2631	56.25	293.506	67.5
70	203	178.212	247.5	190.952	22.5
223	6	189.916	208.125	189.186	219.375
185	178	269.381	298.125	96.6321	196.875
58	283	9.84393	123.75	79.9875	73.125
231	195	331.51	343.125	73.4754	146.25
312	350	266.411	50.625	9.81345	331.875
91	347	48.795	73.125	239.039	61.875
142	157	356.101	39.375	69.2961	213.75
66	55	107.48	50.625	162.161	230.625
261	32	106.471	146.25	89.7063	157.5
203	350	100.299	33.75	308.609	45
319	260	114.721	112.5	253.309	275.625
355	22	327.019	326.25	110.988	11.25
223	49	98.3323	298.125	264.688	258.75
321	229	239.033	157.5	98.8673	247.5
150	119	193.032	225	259.895	22.5
60	59	79.9385	90	125.238	196.875
161	341	323.409	326.25	30.4034	343.125
306	13	209.424	202.5	306.771	174.375
203	204	32.1239	168.75	286.384	275.625
288	297	311.357	140.625	283.984	270
57	74	302.806	230.625	37.3033	213.75
299	102	25.4468	22.5	161.698	151.875
344	351	241.539	292.5	74.4691	315
222	59	85.3727	174.375	311.528	253.125
216	178	68.3259	78.75	203.647	315
228	191	293.169	241.875	355.98	22.5
311	257	192.814	180	178.237	118.125
205	287	308.283	303.75	91.2894	151.875
318	31	46.2463	275.625	315.041	208.125
442	190	31.3476	151.875	39.5481	101.25
296	280	245.176	230.625	100.567	16.875
258	240	66.7286	196.875	156.863	11.25
394	164	268	303.75	137.205	39.375
129	143	65.8761	50.625	334.807	253.125
225	273	326.141	22.5	153.927	140.625
368	39	345.688	16.875	82.7835	326.25
211	230	119.852	129.375	1.74707	354.375
326	133	50.625	16.875	129.301	112.5
302	307	214.565	219.375	311.235	292.5
243	280	96.261	90	70.684	191.25
241	239	98.3493	101.25	285.701	213.75
323	47	325.218	33.75	219.948	315
419	74	213.435	343.125	166.135	45
415	47	67.5175	67.5	96.4068	140.625
162	151	183.507	270	73.0811	253.125
180	68	271.911	196.875	134.25	275.625
419	87	224.605	258.75	105.791	241.875
307	213	196.437	241.875	91.2293	337.5
337	345	80.2653	39.375	317.113	180
160	254	261.917	264.375	309.791	286.875
92	96	250.339	303.75	121.765	348.75
70	89	263.745	230.625	120.517	191.25
311	118	330.059	343.125	186.509	348.75
176	20	128.017	135	107.887	78.75
323	335	116.058	292.5	171.061	264.375
147	144	12.6326	168.75	308.363	337.5
236	195	157.978	123.75	83.4434	163.125
235	261	200.42	61.875	92.0037	281.25
71	96	213.824	157.5	114.422	101.25
414	139	73.6155	90	172.298	343.125
276	263	226.71	163.125	113.691	90
261	245	36.0906	90	96.079	95.625
197	201	220.252	258.75	309.656	320.625
145	143	57.7751	73.125	195.809	343.125
318	129	105.407	343.125	263.347	95.625
432	63	5.85274	343.125	119.437	67.5
291	245	90.1079	78.75	308.29	275.625
189	162	125.777	95.625	58.3788	140.625
160	117	97.7511	16.875	71.9933	67.5
81	93	187.337	270	232.826	163.125
58	63	244.543	213.75	234.777	112.5
322	345	243.158	264.375	173.04	129.375
48	118	171.351	202.5	11.476	241.875
249	282	346.023	331.875	98.4027	123.75
219	198	294.346	292.5	162.402	241.875
493	121	255.89	45	131.874	118.125
333	304	77.7698	101.25	230.155	28.125
296	284	114.309	140.625	340.557	331.875
326	331	10.6572	5.625	0.0695272	360
255	206	153.777	135	90.0656	343.125
197	234	111.502	73.125	340.52	219.375
269	5	9.82943	360	106.93	78.75
309	320	277.461	320.625	89.752	157.5
161	296	308.968	196.875	180.418	163.125
338	259	277.879	50.625	129.284	253.125
210	215	341.95	331.875	135.194	241.875
254	338	3.01745	112.5	103.38	213.75
351	355	311.495	275.625	37.0362	331.875
246	3	133.809	106.875	238.776	292.5
207	181	337.553	61.875	72.3873	151.875
221	199	227.005	275.625	253.772	101.25
48	78	252.403	163.125	211.065	326.25
307	360	252.734	258.75	124.134	354.375
332	346	284.757	208.125	319.592	326.25
132	103	327.175	343.125	210.779	303.75
279	282	289.813	258.75	346.719	309.375
347	13	268.168	225	96.7803	5.625
158	293	194.847	258.75	190.498	146.25
230	242	64.4207	129.375	137.285	326.25
239	247	183.205	202.5	95.2107	185.625
195	166	99.8096	28.125	74.8501	151.875
447	329	219.168	180	32.9701	320.625
102	104	99.6579	140.625	241.919	157.5
91	80	230.471	286.875	174.325	123.75
140	149	126.787	95.625	152.922	191.25
348	6	94.733	163.125	256.961	298.125
202	255	142.794	146.25	109.096	163.125
213	260	225.699	180	101.716	16.875
299	247	83.2906	101.25	311.638	292.5
58	77	322.509	348.75	164.743	129.375
292	274	108.856	157.5	170.961	275.625
215	4	96.5719	337.5	86.0282	16.875
79	76	323.531	309.375	299.165	61.875
277	273	105.814	5.625	142.793	168.75
417	250	179.007	264.375	269.353	315
196	111	79.51	56.25	89.5923	135
355	359	348.016	337.5	73.6204	253.125
467	125	241.155	185.625	351.578	196.875
62	70	183.282	230.625	102.082	5.625
285	285	201.175	270	83.6084	61.875
290	282	331.168	16.875	311.665	315
233	231	125.795	106.875	148.331	90
274	259	233.245	270	84.9504	241.875
151	280	207.642	28.125	119.1	106.875
50	247	329.605	50.625	335.598	191.25
320	179	351.553	320.625	35.5895	95.625
241	250	333.917	309.375	59.0478	45
197	244	6.97678	337.5	326.95	241.875
413	270	194.719	101.25	70.2232	61.875
322	345	34.4781	348.75	92.073	230.625
230	196	225.81	191.25	121.842	157.5
198	259	230.555	202.5	198.501	225
228	220	63.7999	343.125	16.1166	11.25
195	100	331.909	22.5	217.119	286.875
222	205	202.389	241.875	112.314	151.875
276	274	233.628	213.75	5.16917	281.25
310	302	25.6809	28.125	126.106	135
236	70	324.108	337.5	98.6611	168.75
151	40	249.383	213.75	271.757	275.625
79	98	340.957	309.375	89.2563	95.625
123	51	207.794	16.875	75.0978	320.625
59	41	339.18	129.375	207.723	236.25
55	41	178.669	247.5	212.284	303.75
333	10	306.076	292.5	85.0736	230.625
143	26	86.2273	33.75	149.973	112.5
320	348	281.84	151.875	72.0934	213.75
313	343	287.956	264.375	111.164	45
26	57	246.733	219.375	199.889	270
218	180	228.715	28.125	157.47	298.125
178	159	231.428	202.5	287.793	281.25
50	44	70.557	84.375	85.7336	45
228	315	161.231	281.25	136.601	337.5
309	312	209.595	247.5	266.663	286.875
214	133	335.647	320.625	95.7918	281.25
320	39	123.532	33.75	109.561	16.875
218	212	197.029	39.375	85.8672	101.25
325	318	123.388	140.625	1.17515	337.5
85	53	58.6607	5.625	156.1	337.5
295	287	196.711	230.625	72.6667	264.375
320	62	311.496	45	72.2913	264.375
173	166	269.551	236.25	35.7848	90
40	81	258.733	264.375	190.165	146.25
314	298	87.1182	61.875	272.102	309.375
357	45	92.2766	320.625	2.9138	135
384	68	34.9714	112.5	68.8408	196.875
151	147	92.4522	123.75	198.291	315
342	340	351.494	22.5	101.742	129.375
65	80	62.9421	78.75	90.2893	185.625
195	180	242.245	185.625	24.2864	135
124	109	333.107	247.5	87.6011	163.125
202	206	124.198	213.75	103.067	180
313	319	132.122	225	94.3059	140.625
352	122	161.448	168.75	88.8852	33.75
292	95	225.825	236.25	138.593	168.75
380	217	140.628	264.375	327.782	22.5
219	93	357.212	11.25	125.569	241.875
299	305	247.45	219.375	107.729	90
404	43	254.838	264.375	110.439	45
222	252	235.358	303.75	205.801	101.25
149	146	82.0841	247.5	344.954	281.25
50	48	241.525	213.75	95.9593	225
141	268	236.045	230.625	298.78	286.875
314	62	277.597	236.25	164.518	202.5
143	139	318.661	315	340.58	56.25
153	139	115.129	315	339.429	253.125
292	283	263.741	208.125	246.801	281.25
193	156	87.4103	33.75	346.558	208.125
348	339	142.387	123.75	150.002	202.5
328	334	97.4198	106.875	290.314	225
74	75	132.496	135	142.564	258.75
213	173	71.9217	67.5	96.2777	101.25
279	13	209.423	196.875	127.119	151.875
305	337	96.081	146.25	277.185	258.75
241	251	70.0151	67.5	12.1217	28.125
197	225	326.847	315	84.7509	16.875
334	344	238.199	146.25	190.233	236.25
243	196	323.564	320.625	343.061	286.875
312	42	265.759	213.75	113.38	67.5
224	188	9.78315	56.25	70.8143	331.875
235	207	19.2955	354.375	131.618	157.5
319	31	21.219	270	10.4987	247.5
238	243	16.7786	337.5	115.504	230.625
317	18	52.5869	118.125	145.087	225
325	291	285.154	202.5	101.073	191.25
8	36	249.751	163.125	109.93	146.25
251	233	221.709	202.5	107.023	95.625
235	297	342.435	112.5	70.0273	16.875
327	307	226.816	5.625	158.8	140.625
331	340	230.877	112.5	229.469	202.5
223	209	316.28	326.25	48.0965	315
430	63	311.932	292.5	16.1565	343.125
190	186	219.063	258.75	283.947	225
132	145	17.3453	16.875	103.857	348.75
135	333	325.193	320.625	88.5866	135
200	216	24.4323	348.75	69.5726	50.625
238	199	8.10424	5.625	300.148	270
97	111	267.85	292.5	227.554	84.375
159	171	327.447	309.375	123.855	101.25
280	269	135.069	61.875	88.5628	78.75
71	65	143.386	118.125	225.67	180
302	282	53.457	39.375	279.08	264.375
302	264	305.073	298.125	315.751	39.375
7	339	342.077	354.375	82.6528	33.75
167	167	20.7049	61.875	317.232	264.375
160	153	230.301	163.125	34.2883	326.25
71	58	309.089	5.625	312.295	298.125
230	275	202.573	56.25	276.774	292.5
156	169	192.638	191.25	122.529	95.625
162	147	322.998	303.75	279.608	270
139	149	235.304	230.625	147.538	236.25
221	222	103.769	95.625	179.104	33.75
373	329	246.394	213.75	82.1762	112.5
176	143	127.316	90	96.3802	67.5
360	345	336.87	315	158.648	28.125
240	223	114.909	258.75	209.32	315
240	267	99.8496	39.375	76.3087	95.625
155	141	19.5433	275.625	86.2302	73.125
200	265	171.658	140.625	81.5479	22.5
73	100	227.837	56.25	145.604	157.5
248	249	172.098	213.75	99.6237	151.875
237	210	167.34	28.125	98.9749	163.125
346	325	43.6531	309.375	11.5972	236.25
64	68	316.653	185.625	264.994	11.25
311	279	246.45	45	92.2204	270
309	309	352.999	61.875	307.092	315
158	149	323.371	331.875	93.266	157.5
140	176	244.437	236.25	78.3584	56.25
205	225	346.143	11.25	79.9399	67.5
388	25	306.273	281.25	210.46	264.375
165	128	349.347	61.875	297.478	309.375
359	17	292.532	309.375	171.337	180
399	45	59.0177	67.5	181.106	5.625
422	64	125.23	106.875	216.773	354.375
265	267	70.1357	129.375	59.5899	22.5
290	266	88.1661	112.5	98.3726	213.75
159	140	57.7831	90	81.6461	123.75
234	220	74.1406	67.5	112.042	213.75
377	355	174.31	191.25	51.8713	123.75
303	302	83.1905	67.5	68.2068	78.75
59	58	230.917	270	24.2618	286.875
424	53	295.73	337.5	19.8382	56.25
153	150	26.0403	354.375	331.676	185.625
384	27	319.18	219.375	81.7906	303.75
138	125	9.95447	33.75	214.296	140.625
162	185	16.6718	28.125	84.6509	258.75
245	227	197.816	185.625	284.165	326.25
269	271	51.8768	73.125	347.068	33.75
229	196	13.6603	331.875	0.796654	326.25
158	139	344.096	343.125	142.816	11.25
227	225	55.6593	343.125	130.81	360
13	338	321.032	241.875	208.363	28.125
31	337	140.941	95.625	87.5765	61.875
135	153	93.6753	331.875	157.319	298.125
104	129	92.4911	343.125	198.59	106.875
80	148	11.6912	61.875	272.195	286.875
237	221	151.419	286.875	172.217	101.25
201	207	287.561	225	71.0103	146.25
222	242	268.401	241.875	79.6551	331.875
177	168	89.4401	101.25	96.4609	101.25
192	188	219.89	241.875	76.0913	298.125
168	159	340.385	50.625	184.547	118.125
255	269	172.59	174.375	94.8583	236.25
270	248	345.934	45	133.513	78.75
351	337	284.303	298.125	94.78	16.875
73	68	242.254	275.625	306.677	315
126	111	206.42	230.625	135.699	95.625
258	266	228.41	219.375	123.822	151.875
152	161	80.5833	95.625	47.2499	337.5
221	212	200.717	241.875	257.385	258.75
168	133	132.47	123.75	237.202	225
260	272	59.5545	118.125	311.205	196.875
259	213	173.502	191.25	291.991	337.5
214	268	109.105	5.625	203.24	286.875
73	86	208.427	185.625	84.9368	95.625
263	320	317.808	163.125	70.0742	5.625
262	298	322.119	22.5	222.109	258.75
147	123	120.333	146.25	180.636	270
200	149	21.9986	56.25	97.2862	163.125
227	200	334.551	348.75	175.689	219.375
318	298	75.3059	73.125	301.642	281.25
254	272	350.116	360	293.97	208.125
341	346	118.715	123.75	157.736	247.5
358	342	230.688	157.5	90.2913	185.625
63	67	128.804	106.875	93.9717	337.5
29	19	199.085	247.5	131.97	303.75
233	181	26.3311	281.25	179.134	354.375
251	240	74.2805	16.875	93.2236	281.25
354	340	109.109	275.625	169.259	180
357	341	114.881	106.875	189.913	73.125
61	76	97.9888	253.125	215.463	185.625
155	143	235.684	247.5	125.246	208.125
173	157	226.77	140.625	282.896	264.375
345	334	103.357	90	85.7617	135
295	178	211.516	208.125	147.64	45
337	243	337.151	354.375	94.3553	67.5
154	129	47.1128	45	182.433	78.75
68	110	252.647	253.125	359.207	275.625
359	340	52.9	78.75	52.6973	61.875
75	80	218.014	202.5	195.37	275.625
311	307	62.3888	106.875	90.2898	90
356	350	110.23	163.125	146.363	135
209	207	340.664	22.5	112.272	208.125
79	112	112.829	225	44.5247	129.375
173	160	287.35	191.25	333.483	67.5
134	327	308.448	303.75	325.84	157.5
428	105	108.74	90	20.1781	213.75
194	189	94.2753	84.375	55.2838	208.125
220	240	230.949	39.375	210.972	11.25
154	127	173.801	129.375	82.9679	33.75
253	283	93.3835	146.25	44.1727	73.125
230	203	9.20788	67.5	262.72	219.375
236	190	330.357	180	262.764	28.125
224	200	268.992	180	73.4201	140.625
98	106	359.223	343.125	83.6071	140.625
177	174	345.121	354.375	56.2456	106.875
330	310	91.6518	180	154.411	50.625
247	260	268.541	208.125	168.646	225
350	23	67.2194	309.375	58.8982	354.375
233	233	321.314	140.625	185.983	298.125
232	181	259.713	45	115.796	67.5
338	333	280.58	213.75	32.8898	73.125
68	76	245.392	264.375	84.3451	90
299	236	187.251	123.75	143.36	106.875
229	218	132.298	258.75	54.0175	180
360	341	204.877	253.125	74.7181	78.75
184	161	41.4561	61.875	144.297	219.375
296	304	194.688	168.75	126.767	95.625
423	72	112.277	78.75	183.318	22.5
73	100	317.778	230.625	218.889	151.875
165	158	86.426	286.875	322.177	303.75
235	270	255.551	225	112.135	202.5
250	207	228.945	247.5	71.8249	163.125
425	49	101.697	118.125	215.349	213.75
60	66	182.228	163.125	268.373	298.125
221	214	30.2319	241.875	246.883	292.5
209	230	335.072	247.5	306.582	247.5
173	141	235.731	168.75	121.79	50.625
154	76	98.6514	90	275.952	326.25
16	27	246.731	225	184.293	135
167	159	320.029	337.5	95.5513	129.375
143	138	186.097	225	76.6808	264.375
173	179	225.163	151.875	337.631	146.25
161	180	236.905	236.25	208.957	174.375
211	240	220.851	168.75	165.311	22.5
225	210	349.094	360	271.378	191.25
220	262	246.727	191.25	171.299	320.625
366	316	18.3536	11.25	322.441	298.125
406	64	132.373	196.875	7.11875	33.75
194	195	179.214	129.375	96.4333	28.125
64	70	246.398	309.375	67.2425	95.625
315	316	236.623	225	71.1882	73.125
264	194	304.593	315	149.712	360
265	282	212.448	180	69.7762	84.375
166	120	318.692	253.125	63.6198	16.875
63	83	227.228	292.5	68.1208	196.875
399	34	209.219	174.375	73.5663	230.625
289	271	90.7561	343.125	176.502	118.125
195	205	224.996	264.375	304.765	236.25
336	340	274.679	67.5	284.716	270
419	74	22.8221	5.625	283.611	236.25
171	176	312.496	315	129.895	73.125
45	48	270.055	275.625	182.02	219.375
355	312	12.9778	326.25	226.938	247.5
423	57	255.398	16.875	113.484	354.375
360	345	287.034	286.875	92.0638	275.625
39	59	319.33	354.375	196.308	151.875
236	230	344.691	45	324.877	320.625
359	24	50.386	253.125	116.886	135
232	252	285.169	264.375	222.235	343.125
59	56	112.077	73.125	96.3145	202.5
403	47	111.038	101.25	12.702	28.125
228	274	328.17	315	82.0818	73.125
317	300	198.404	219.375	113.651	264.375
229	265	117.245	140.625	54.9236	16.875
57	71	26.3208	258.75	178.033	241.875
218	195	188.896	230.625	186.707	326.25
339	1	155.876	151.875	126.289	168.75
289	278	24.066	16.875	127.029	146.25
179	179	318.952	326.25	135.003	286.875
168	151	236.3	140.625	177.274	348.75
209	253	320.63	348.75	142.201	185.625
208	219	79.3563	90	84.5585	236.25
62	79	302.069	320.625	92.9316	225
226	231	97.5106	112.5	44.0307	275.625
48	63	87.0793	236.25	221.365	253.125
214	67	353.668	337.5	319.01	11.25
149	127	316.577	315	105.938	168.75
240	211	292.448	337.5	286.922	343.125
394	23	82.5674	45	98.2342	309.375
24	25	11.3596	354.375	74.0955	337.5
312	305	235.654	270	26.0219	326.25
230	213	303.727	281.25	311.418	286.875
227	218	34.5977	236.25	125.264	90
164	124	292.655	253.125	84.2281	292.5
218	284	258.082	230.625	143.797	39.375
144	218	324.744	320.625	29.4555	180
228	222	283.171	264.375	83.5239	168.75
61	67	188.506	33.75	216.904	208.125
275	283	104.01	90	108.919	315
153	112	60.5901	16.875	139.204	5.625
148	124	177.393	208.125	94.4132	219.375
331	325	312.712	180	8.0675	33.75
51	71	261.233	168.75	176.07	281.25
351	357	315.487	39.375	333.349	315
321	10	163.817	258.75	109.97	39.375
413	58	123.551	196.875	142.314	112.5
230	188	94.807	185.625	34.5395	5.625
229	279	256.921	168.75	107.103	258.75
239	187	222.774	151.875	333.228	331.875
330	328	32.3702	50.625	148.248	140.625
223	213	31.9565	230.625	343.311	219.375
350	22	66.3787	174.375	338.068	11.25
143	173	230.421	208.125	131.196	315
141	173	123.609	50.625	187.207	208.125
225	115	287.533	258.75	235.02	303.75
216	245	77.0113	106.875	138.252	185.625
82	201	339.312	360	246.768	348.75
354	11	90.5401	129.375	321.54	28.125
5	2	245.685	258.75	170.13	140.625
338	7	6.81596	343.125	69.5098	61.875
44	77	219.022	213.75	222.701	208.125
17	309	199.931	236.25	103.656	129.375
360	22	263.078	230.625	153.917	354.375
243	190	96.2126	129.375	40.5443	157.5
226	233	82.9742	129.375	214.62	163.125
347	20	324.298	213.75	296.902	56.25
92	100	109.142	343.125	213.18	247.5
119	241	341.751	22.5	356.581	112.5
10	359	171.062	286.875	131.077	112.5
338	1	125.226	112.5	189.284	241.875
270	298	238.537	281.25	94.7617	45
255	321	180.887	230.625	235.781	258.75
320	304	175.139	157.5	139.635	129.375
354	356	162.542	253.125	123.051	196.875
482	354	99.785	112.5	18.7491	309.375
222	224	55.3889	146.25	60.1141	343.125
207	251	316.921	180	306.895	28.125
351	6	151.976	281.25	93.8001	213.75
336	15	103.703	258.75	233.082	191.25
341	333	86.1042	146.25	177.141	45
241	255	96.9936	67.5	166.086	331.875
159	140	269.804	253.125	188.99	174.375
340	29	269.667	292.5	232.933	247.5
365	334	191.033	157.5	94.8456	11.25
1	26	97.4467	73.125	170.802	146.25
498	167	352.348	33.75	87.7629	84.375
145	162	37.4033	28.125	279.271	185.625
220	251	214.757	270	64.2326	264.375
262	302	268.679	191.25	136.956	5.625
320	332	264.851	135	132.708	106.875
328	325	50.1729	101.25	313.43	360
211	72	14.9072	326.25	86.4465	326.25
98	71	311.963	253.125	208.068	286.875
221	209	86.0764	28.125	82.8961	140.625
451	310	334.94	208.125	234.57	22.5
5	33	131.206	191.25	114.363	123.75
152	174	137.019	146.25	129.737	106.875
373	344	97.5105	28.125	187.602	61.875
107	112	322.269	230.625	101.709	253.125
230	28	268.553	298.125	105.293	180
355	43	48.6685	73.125	197.838	241.875
163	116	80.4571	95.625	284.431	343.125
278	289	82.9683	135	161.845	196.875
204	246	312.085	337.5	299.7	298.125
254	200	235.382	219.375	154.619	67.5
144	160	316.86	331.875	81.927	202.5
338	355	123.205	106.875	98.6878	360
23	17	315.738	292.5	63.6307	78.75
120	133	3.71833	28.125	266.363	191.25
455	94	310.247	303.75	74.4541	90
390	42	61.3533	50.625	209.676	16.875
379	59	51.0011	50.625	125.528	174.375
59	79	340.027	360	134.577	151.875
351	352	174.339	151.875	96.8948	337.5
218	241	341.512	354.375	224.179	337.5
126	98	55.1965	241.875	141.331	163.125
149	254	74.2229	22.5	76.1907	270
19	49	102.222	101.25	104.19	28.125
256	252	88.44	39.375	56.3981	253.125
135	132	11.6782	39.375	99.7774	78.75
103	82	163.596	151.875	6.96079	140.625
159	138	169.018	264.375	114.542	191.25
149	124	257.47	202.5	99.0776	208.125
321	314	228.823	241.875	100.881	95.625
225	115	99.7804	106.875	304.761	320.625
243	229	78.7319	101.25	108.247	73.125
131	177	7.74179	315	278.838	225
277	270	0.932631	11.25	166.812	67.5
325	310	265.669	275.625	333.282	281.25
151	182	8.46483	28.125	316.604	168.75
328	337	281.111	202.5	96.2603	354.375
224	162	22.3458	157.5	141.39	56.25
234	241	224.446	208.125	112.744	360
293	217	171.146	208.125	272.588	264.375
142	126	294.301	219.375	92.1553	84.375
217	29	157.971	101.25	241.141	16.875
351	337	185.667	281.25	286.861	253.125
47	100	102.119	22.5	279.036	241.875
199	209	99.4947	123.75	96.4023	118.125
217	203	18.2738	236.25	259.242	168.75
258	185	151.01	202.5	184.901	270
347	10	152.163	163.125	108.04	11.25
333	328	338.789	331.875	350.414	270
343	14	83.7534	84.375	229.083	247.5
135	112	205.945	140.625	145.636	343.125
417	78	221.666	270	71.6862	337.5
348	6	321.652	292.5	93.5955	303.75
44	21	310.24	309.375	90.5515	264.375
396	84	24.8693	354.375	106.16	202.5
204	218	108.441	101.25	249.39	241.875
153	2	232.583	247.5	242.504	348.75
148	130	41.9897	33.75	67.9011	180
134	143	126.72	151.875	62.7557	73.125
56	46	221.434	281.25	101.478	225
338	332	288.9	174.375	14.2426	39.375
334	312	248.145	219.375	35.613	343.125
269	254	338.571	50.625	118.934	275.625
329	7	242.219	225	61.4137	67.5
62	51	123.388	140.625	156.251	281.25
140	187	156.8	157.5	133.303	202.5
340	345	105.945	320.625	306.592	230.625
153	114	28.0621	45	286.865	292.5
294	299	315	84.375	235.799	5.625
270	190	15.2534	5.625	106.213	118.125
351	34	49.7595	67.5	194.04	163.125
280	300	136.416	140.625	155.934	219.375
330	352	237.543	264.375	80.2137	28.125
253	204	35.9225	56.25	28.5627	151.875
414	79	214.787	281.25	313.025	309.375
285	202	92.5625	112.5	172.75	309.375
220	85	208.223	191.25	113.771	106.875
344	355	349.207	168.75	86.2095	78.75
54	69	23.4282	348.75	83.067	146.25
418	38	332.593	343.125	121.308	78.75
223	207	324.153	354.375	118.648	123.75
145	162	206.153	219.375	79.4652	202.5
163	134	65.1688	67.5	58.5322	50.625
129	107	270.917	163.125	163.536	191.25
141	150	102.951	95.625	118.232	247.5
47	49	221.259	185.625	191.348	157.5
160	166	353.154	11.25	95.3079	39.375
146	166	66.0849	146.25	78.7694	236.25
20	19	186.133	22.5	98.7266	208.125
242	247	309.236	50.625	269.866	191.25
350	328	84.7207	123.75	53.7725	230.625
229	255	21.1835	39.375	212.045	253.125
279	290	136.339	168.75	73.4991	348.75
156	168	329.235	326.25	87.9285	61.875
61	80	134.444	146.25	261.727	337.5
245	210	256.669	298.125	110.384	286.875
128	133	295.986	303.75	144.041	118.125
144	131	302.852	185.625	123.758	140.625
336	10	207.867	191.25	108.483	123.75
296	293	6.00005	157.5	128.957	84.375
241	259	225.097	151.875	102.276	202.5
140	108	97.8791	112.5	107.239	84.375
202	216	248.331	281.25	167.016	174.375
331	16	102.906	28.125	31.4359	50.625
115	107	65.6231	5.625	50.3787	360
161	102	102.575	118.125	22.4874	56.25
222	227	109.183	39.375	108.672	129.375
329	294	248.622	258.75	137.541	101.25
352	312	84.3132	90	267.857	241.875
49	76	308.933	337.5	233.29	331.875
299	278	114.19	90	116.515	39.375
421	80	189.327	151.875	262.887	140.625
382	3	113.074	135	123.017	5.625
232	245	324.591	303.75	95.4193	28.125
355	31	259.175	298.125	107.574	45
247	274	228.014	247.5	58.3306	315
66	85	214.72	129.375	173.982	320.625
187	186	343.056	84.375	264.893	151.875
149	130	162.617	208.125	72.7662	309.375
168	163	309.546	28.125	82.128	348.75
40	72	318.659	286.875	132.135	180
21	333	228.754	281.25	146.603	135
142	174	305.487	270	160.406	213.75
346	353	339.863	22.5	184.235	331.875
140	130	294.56	331.875	290.9	140.625
213	254	14.8061	28.125	154.563	219.375
92	99	244.21	225	134.668	281.25
195	213	193.565	247.5	94.7996	258.75
404	28	194.915	151.875	150.498	275.625
45	70	98.4573	73.125	258.959	275.625
248	235	140.659	180	106.574	360
34	29	112.736	326.25	62.3493	191.25
55	51	42.0876	140.625	242.805	275.625
19	32	64.3531	360	94.3889	22.5
341	335	354.865	337.5	130.494	61.875
334	337	188.518	225	3.1248	61.875
512	132	27.7272	78.75	289.898	360
186	180	86.8868	50.625	196.592	73.125
287	295	93.2453	146.25	280.354	281.25
84	81	126.425	90	26.9922	33.75
113	114	201.514	174.375	7.10699	50.625
315	344	336.286	264.375	63.5228	270
68	58	202.814	275.625	277.316	185.625
323	7	293.428	225	240.316	101.25
106	127	206.172	298.125	98.4514	185.625
277	263	223.967	202.5	137.368	78.75
120	143	345.207	315	303.744	67.5
137	137	290.118	247.5	243.854	213.75
22	58	218.938	326.25	121.625	163.125
339	319	354.136	28.125	290.297	348.75
251	256	219.724	258.75	180.08	225
333	328	225.037	225	90.5862	101.25
66	54	241.517	230.625	272.39	320.625
173	182	69.2251	11.25	286.923	28.125
338	318	265.897	202.5	135.678	78.75
375	27	16.1802	61.875	124.693	90
442	105	261.937	292.5	73.0004	118.125
331	342	301.477	348.75	159.358	56.25
326	310	77.0514	123.75	156.486	230.625
480	141	56.9895	45	167.726	202.5
92	70	169.736	292.5	68.9346	22.5
172	174	192.374	191.25	156.151	168.75
261	236	279.503	247.5	179.494	225
238	227	261.955	241.875	247.155	360
101	97	320.121	303.75	80.6974	140.625
32	12	336.273	157.5	199.452	180
359	42	150.119	146.25	321.482	258.75
445	85	289.966	270	255.962	258.75
159	175	87.9154	129.375	93.1934	331.875
279	297	317.294	343.125	141.363	78.75
202	211	92.5259	118.125	13.1476	309.375
276	287	51.8342	16.875	225.073	270
239	233	200.626	45	211.959	157.5
199	181	247.915	129.375	95.6375	78.75
139	141	251.318	213.75	27.2587	61.875
323	17	179.59	258.75	142.532	343.125
90	86	228.49	185.625	304.436	140.625
79	70	130.42	185.625	287.373	270
38	30	30.2831	16.875	312.091	275.625
116	118	139.834	151.875	102.903	174.375
301	295	193.269	219.375	278.472	331.875
291	308	253.444	275.625	291.27	315
97	69	317.06	343.125	92.2685	315
208	236	12.4653	33.75	120.436	236.25
171	168	249.746	270	4.08851	11.25
284	279	219.657	168.75	95.9761	151.875
170	169	78.6589	45	113.02	180
268	269	174.525	151.875	54.2082	33.75
367	341	56.3629	61.875	343.454	354.375
250	206	305.416	213.75	275.038	326.25
342	323	8.91411	16.875	110.733	230.625
339	314	332.498	320.625	96.1558	129.375
184	178	331.111	354.375	95.0451	320.625
63	83	86.8081	360	117.944	112.5
66	81	159.697	106.875	87.455	151.875
92	96	13.2987	22.5	157.605	354.375
122	139	243.628	292.5	22.0437	28.125
351	339	62.6924	123.75	342.379	298.125
145	136	115.331	135	227.598	253.125
326	314	164.536	292.5	135.086	298.125
342	10	4.64383	326.25	339.642	298.125
361	359	67.4456	28.125	18.0112	73.125
214	228	42.0063	33.75	142.947	157.5
269	289	56.863	309.375	62.9373	202.5
82	83	301.729	270	88.6576	5.625
338	323	242.13	168.75	145.054	16.875
178	172	225.025	286.875	202.194	118.125
493	130	75.776	50.625	135.089	67.5
179	180	121.478	196.875	173.17	129.375
19	1	337.199	157.5	128.15	236.25
92	102	355.719	33.75	101.484	106.875
160	137	111.705	78.75	152.486	185.625
320	325	86.3743	140.625	152.92	101.25
128	111	281.657	303.75	274.898	348.75
229	237	138.936	118.125	139.765	230.625
341	323	245.27	140.625	234.611	185.625
331	306	41.0698	129.375	121.089	360
246	214	176.893	230.625	97.1935	264.375
140	159	85.4026	90	48.8983	11.25
136	143	61.8769	67.5	339.826	61.875
334	360	304.759	118.125	19.9614	157.5
130	124	87.4441	247.5	62.8179	196.875
36	65	90.2822	185.625	135.048	163.125
137	176	116.755	106.875	115.538	174.375
104	76	184.202	39.375	99.8837	247.5
241	249	9.31148	343.125	284.979	309.375
343	355	297.993	264.375	204.083	348.75
351	324	59.0783	33.75	247.341	270
103	130	306.832	286.875	222.972	286.875
252	278	36.7736	326.25	77.4514	67.5
80	79	51.9654	39.375	217.737	348.75
160	165	245.928	196.875	217.595	219.375
64	56	117.345	123.75	338.744	315
215	201	121.982	208.125	336.022	39.375
318	326	338.36	28.125	185.531	331.875
483	126	225.88	191.25	146.053	343.125
348	4	279.957	253.125	139.651	33.75
350	359	106.161	112.5	311.517	50.625
72	73	111.098	236.25	311.061	309.375
57	67	142.57	241.875	116.805	185.625
246	271	313.751	286.875	107.751	258.75
356	329	274.898	208.125	285.684	303.75
300	305	70.0419	129.375	233.977	196.875
201	213	248.632	236.25	292.348	298.125
105	104	283.622	230.625	133.933	11.25
220	214	119.781	67.5	134.543	123.75
315	302	274.868	225	126.376	236.25
358	48	4.8751	112.5	54.9007	61.875
169	171	81.8865	28.125	323.517	11.25
1	18	212.076	151.875	291.602	292.5
255	255	330.295	320.625	70.039	219.375
247	240	352.233	33.75	191.542	247.5
367	354	48.8963	123.75	111.704	157.5
274	290	243.005	292.5	164.646	208.125
10	50	33.9065	354.375	163.164	337.5
22	60	303.006	275.625	269.402	343.125
223	225	51.8734	11.25	200.307	264.375
222	241	22.7817	78.75	141.907	253.125
484	97	25.1254	11.25	259.258	298.125
466	105	132.123	118.125	67.7778	292.5
129	123	210.642	219.375	45.1036	90
99	73	61.257	354.375	145.32	180
362	34	315.516	5.625	84.4534	292.5
163	161	281.871	129.375	166.789	45
160	251	83.3641	39.375	85.2825	90
456	94	175.591	140.625	274.405	281.25
88	97	125.646	337.5	95.0167	348.75
316	322	182.178	213.75	316.313	303.75
489	125	357.532	73.125	113.116	61.875
329	307	114.237	281.25	148.746	331.875
94	108	7.27054	360	356.253	106.875
246	258	222.226	292.5	78.9987	168.75
127	114	236.856	163.125	223.303	303.75
47	11	261.1	275.625	93.7549	61.875
399	57	64.4603	348.75	276.143	236.25
177	195	124.956	90	266.548	298.125
348	291	359.151	39.375	173.803	39.375
481	123	22.6193	331.875	124.494	343.125
261	273	238.501	168.75	324.843	208.125
329	346	65.0618	61.875	66.002	157.5
447	99	65.0469	61.875	54.0066	331.875
343	322	74.58	180	338.481	331.875
326	308	237.206	275.625	70.5463	163.125
320	248	257.172	196.875	93.2688	337.5
278	226	50.2642	28.125	98.8196	241.875
291	268	91.2444	106.875	228.598	202.5
209	207	117.764	106.875	102.835	61.875
193	177	87.0179	354.375	163.405	348.75
179	190	47.2952	84.375	227.295	180
213	238	305.774	320.625	275.271	247.5
467	108	78.0981	118.125	70.681	315
131	142	240.606	118.125	255.389	185.625
347	1	151.628	146.25	94.5985	157.5
477	134	151.652	151.875	72.9176	90
81	74	255.338	348.75	115.107	258.75
112	124	154.696	264.375	31.6932	247.5
241	250	126.291	101.25	117.471	101.25
396	35	78.6901	168.75	161.316	360
348	6	356.754	315	310.534	16.875
197	200	340.803	337.5	66.473	106.875
97	112	311.499	331.875	110.857	146.25
190	172	350.052	230.625	68.496	140.625
432	78	11.0954	11.25	48.8434	5.625
153	169	84.4483	50.625	103.596	168.75
179	154	324.593	174.375	168.403	230.625
382	28	63.1369	196.875	260.237	84.375
332	314	65.3339	270	152.212	208.125
116	84	185.415	123.75	74.7579	331.875
58	34	99.9741	73.125	291.504	219.375
20	29	180.888	258.75	138.015	101.25
91	83	188.794	247.5	174.729	202.5
265	255	10.5182	348.75	97.8269	11.25
387	16	92.736	106.875	74.439	106.875
188	192	357.138	28.125	89.4008	39.375
128	128	234.688	180	126.799	185.625
25	355	266.468	140.625	102.778	140.625
177	161	101.433	90	170.555	343.125
167	161	73.9179	247.5	150.681	191.25
143	155	37.5078	16.875	91.4034	202.5
147	143	335.269	33.75	150.369	90
351	5	96.3945	50.625	203.776	320.625
335	352	63.4487	101.25	319.872	28.125
124	155	117.523	39.375	280.981	320.625
343	348	288.739	303.75	82.5926	247.5
376	41	46.3243	191.25	287.987	106.875
357	356	144.045	45	38.6138	123.75
278	270	353.993	348.75	323.899	73.125
250	259	87.7113	180	208.283	219.375
7	6	19.0083	135	30.4713	50.625
280	237	94.6931	213.75	77.7911	337.5
264	281	345.3	5.625	296.804	337.5
147	148	197.829	129.375	143.991	84.375
320	321	102.701	101.25	71.7866	236.25
160	155	264.729	258.75	110.95	45
185	186	107.166	129.375	91.2746	135
338	358	48.7705	16.875	308.415	292.5
138	135	22.4787	219.375	137.426	129.375
331	319	92.888	84.375	136.617	118.125
415	57	211.095	281.25	79.0681	67.5
268	277	64.611	16.875	307.651	309.375
345	337	99.0369	196.875	153.98	106.875
160	168	77.2207	101.25	312.653	326.25
142	129	256.834	264.375	107	213.75
332	349	114.879	78.75	148.956	50.625
347	356	258.539	157.5	152.443	185.625
281	314	240.312	180	108.596	112.5
296	307	132.898	45	334.622	320.625
381	36	196.089	241.875	314.715	292.5
123	125	104.88	95.625	321.035	331.875
397	69	229.16	45	78.256	112.5
340	325	26.2748	22.5	255.807	219.375
53	76	95.5393	84.375	90.7549	45
47	52	70.0359	16.875	105.134	123.75
69	43	64.9876	56.25	234.402	253.125
481	123	260.675	208.125	146.281	157.5
131	134	278.991	219.375	23.4147	11.25
222	188	93.4591	174.375	133.311	225
135	138	343.996	253.125	354.227	331.875
303	294	197.192	174.375	16.8205	22.5
214	238	68.472	39.375	317.596	360
128	108	347.707	67.5	106.007	196.875
336	326	5.72815	360	101.828	16.875
405	88	99.4552	118.125	177.217	191.25
297	269	69.1006	11.25	266.634	163.125
256	193	271.406	253.125	149.076	174.375
34	39	352.064	309.375	109.618	28.125
93	90	332.658	5.625	169.448	191.25
293	298	258.819	185.625	120.118	112.5
334	311	285.899	281.25	151.319	22.5
393	43	350.952	95.625	135.57	78.75
330	344	298.705	208.125	78.2532	45
305	311	87.1968	5.625	189.273	258.75
307	48	198.627	270	100.55	101.25
396	28	161.329	247.5	349.426	16.875
212	237	133.203	123.75	117.493	101.25
104	89	257.8	230.625	196.283	360
231	251	102.242	61.875	327.64	309.375
255	222	83.5952	90	87.5017	78.75
285	276	19.9949	84.375	99.9455	230.625
402	30	243.958	191.25	345.082	5.625
40	29	73.9042	73.125	110.758	78.75
260	58	206.612	213.75	87.1043	174.375
343	312	340.397	337.5	90.8507	129.375
30	38	186.207	157.5	34.2272	78.75
359	351	47.3411	270	135.64	315
351	29	154.456	174.375	134.447	146.25
250	244	279.952	50.625	123.747	309.375
25	307	316.145	298.125	77.5091	213.75
261	271	180.542	292.5	119.707	253.125
226	228	93.2557	90	184.082	202.5
369	329	10.0118	56.25	244.571	73.125
151	158	284.921	163.125	195.002	343.125
341	307	196.81	163.125	0.514112	326.25
51	53	117.439	163.125	111.703	129.375
260	300	344.49	303.75	116.527	129.375
154	163	343.145	67.5	274.586	258.75
141	122	72.088	84.375	106.923	225
254	244	215.253	185.625	99.5364	50.625
226	267	308.674	315	280.62	315
355	357	310.186	11.25	89.8192	95.625
444	90	119.865	348.75	165.737	61.875
62	74	47.7239	33.75	8.75639	208.125
478	128	23.9898	5.625	344.91	326.25
129	142	319.418	303.75	98.0729	67.5
129	165	57.75	95.625	80.1126	196.875
356	3	312.987	275.625	309.466	303.75
56	43	279.156	286.875	93.8098	56.25
242	234	91.6023	253.125	292.754	292.5
279	235	66.3167	118.125	130.392	101.25
223	236	77.935	22.5	260.764	241.875
274	263	86.6146	298.125	338.059	45
43	83	81.2106	73.125	79.189	331.875
348	328	139.911	163.125	93.017	112.5
250	285	109.492	146.25	220.332	11.25
224	238	28.5202	78.75	320.397	275.625
146	121	260.204	219.375	300.163	123.75
405	42	291.087	22.5	134.001	84.375
349	349	357.911	326.25	191.699	168.75
420	272	146.665	196.875	187.683	78.75
113	122	327.901	50.625	255.904	78.75
486	154	321.924	331.875	128.871	213.75
122	115	195.451	213.75	311.381	61.875
66	74	147.148	16.875	241.466	202.5
321	322	188.026	180	100.557	84.375
332	311	54.5838	39.375	264.757	315
267	247	352.883	343.125	122.282	5.625
36	45	220.952	236.25	87.873	56.25
247	297	10.7443	22.5	251.239	275.625
405	36	346.445	28.125	204.271	253.125
218	204	287.335	298.125	278.549	264.375
368	331	132.29	146.25	42.2057	343.125
258	261	82.8785	78.75	309.832	309.375
292	289	287.209	39.375	83.863	146.25
274	193	201.865	258.75	165.179	185.625
190	184	78.4761	118.125	65.2872	56.25
74	86	197.699	253.125	322.104	337.5
363	4	242.438	174.375	112.478	112.5
134	154	144.346	191.25	21.7938	320.625
225	208	9.621	28.125	358.741	5.625
97	105	268.598	67.5	109.714	151.875
350	345	195.672	213.75	95.5887	123.75
379	34	139.613	140.625	147.941	67.5
354	358	61.6676	219.375	108.594	39.375
325	290	354.031	157.5	273.447	140.625
121	177	61.0609	61.875	132.699	275.625
69	54	112.043	39.375	309.32	191.25
136	141	52.2181	73.125	296.599	354.375
233	235	207.673	286.875	284.589	309.375
271	288	262.03	292.5	137.876	84.375
74	117	49.6821	5.625	1.50494	354.375
128	261	15.6643	123.75	93.1615	337.5
317	235	14.9248	253.125	334.441	281.25
197	253	90.6891	45	314.405	343.125
218	248	257.131	236.25	309.415	219.375
280	304	336.345	123.75	55.1624	56.25
402	41	337.414	151.875	90.6011	118.125
221	255	18.8401	354.375	303.837	22.5
360	339	174.309	135	301.011	303.75
295	196	335.449	28.125	186.931	84.375
122	156	83.5111	84.375	25.5372	163.125
312	283	31.0264	213.75	248.338	174.375
172	171	146.817	275.625	138.618	45
164	137	263.511	303.75	333.022	303.75
130	353	65.0479	112.5	83.1213	157.5
202	209	12.5919	236.25	145.372	140.625
244	285	327.469	343.125	351.407	28.125
353	317	27.2698	67.5	60.8909	129.375
339	350	140.325	174.375	112.973	354.375
249	269	21.8801	78.75	236.955	331.875
431	76	337.371	320.625	107.742	320.625
124	121	75.1476	106.875	246.245	151.875
78	77	240.846	281.25	195.664	118.125
398	47	81.003	39.375	114.417	33.75
23	30	99.9623	73.125	100.535	118.125
387	20	244.37	196.875	293.255	286.875
382	12	338.741	28.125	203.239	270
233	197	224.699	241.875	99.4148	73.125
213	266	82.5871	241.875	118.627	45
146	97	79.0304	50.625	199.478	241.875
204	183	142.216	298.125	101.103	253.125
186	144	355.467	360	175.219	253.125
240	236	56.0403	202.5	79.3661	39.375
280	190	232.909	230.625	341.354	360
143	125	8.90761	5.625	178.519	151.875
347	358	85.3436	185.625	92.4688	151.875
139	143	101.095	56.25	109.691	151.875
352	360	97.2718	236.25	228.715	315
311	304	24.9136	354.375	221.064	286.875
55	63	95.5755	61.875	124.17	315
337	21	45.961	135	317.661	230.625
280	354	35.9822	286.875	47.5866	270
290	274	346.185	78.75	178.15	168.75
81	113	79.7305	303.75	85.2015	247.5
351	358	114.581	135	239.879	180
340	225	287.689	270	151.698	90
268	195	7.82362	11.25	300.597	343.125
57	74	94.3873	343.125	32.3987	168.75
363	357	296.979	286.875	272.37	360
238	209	337.63	45	324.749	16.875
197	280	135.527	112.5	92.0027	90
356	338	72.0325	326.25	121.824	11.25
82	108	208.384	230.625	106.499	73.125
451	87	65.3542	230.625	203.57	270
132	149	204.125	208.125	83.2848	135
345	353	107.081	67.5	325.57	28.125
325	301	78.234	90	92.8686	16.875
286	278	76.3419	33.75	92.9486	219.375
358	7	147.321	112.5	291.022	247.5
351	203	349.685	45	35.1256	22.5
191	182	352.567	348.75	296.933	219.375
60	92	311.436	286.875	276.217	281.25
290	299	63.2793	50.625	272.577	225
336	317	235.679	191.25	182.707	225
341	357	350.403	331.875	39.4491	45
258	238	201.286	140.625	137.919	67.5
294	296	125.49	45	60.3437	16.875
145	132	353.328	348.75	94.6451	196.875
13	8	37.8807	129.375	97.7518	219.375
343	20	284.015	163.125	122.013	22.5
234	245	220.89	258.75	132.032	309.375
141	151	41.26	28.125	73.0165	5.625
156	168	45.5627	28.125	244.254	185.625
252	227	74.4814	360	288.687	28.125
270	250	8.16912	360	274.119	225
152	146	262.149	298.125	120.619	326.25
338	334	325.337	33.75	84.8073	16.875
142	61	303.108	315	200.291	22.5
142	170	77.8751	151.875	222.081	196.875
269	275	7.5231	219.375	192.077	258.75
240	183	243.371	258.75	126.29	135
417	50	353.531	180	217.35	253.125
220	198	355.682	11.25	93.3204	90
47	73	97.163	219.375	126.233	163.125
405	47	207.277	140.625	81.0082	84.375
250	218	292.769	315	260.439	292.5
117	126	97.1142	90	74.6324	129.375
322	352	207.076	281.25	178.661	213.75
129	121	119.784	236.25	196.36	151.875
410	46	132.82	185.625	334.879	286.875
173	165	98.2629	101.25	82.8874	11.25
223	214	99.9872	219.375	126.293	56.25
358	338	115.559	135	17.1463	22.5
343	349	11.5168	236.25	97.9824	61.875
347	357	348.081	286.875	191.861	202.5
355	32	127.745	101.25	186.099	39.375
68	108	134.492	213.75	270.272	185.625
434	42	331.94	5.625	106.546	174.375
59	78	155.905	168.75	85.9366	275.625
58	68	95.9386	253.125	170.875	95.625
57	66	216.302	292.5	30.9348	337.5
82	98	327.266	343.125	321.793	151.875
147	213	194.215	196.875	273.983	225
307	233	191.928	129.375	257.255	50.625
290	302	106.232	129.375	228.273	174.375
185	192	104.798	39.375	290.696	292.5
217	211	290.947	146.25	62.1448	236.25
98	77	278.424	292.5	120.14	56.25
450	100	33.9503	33.75	103.863	56.25
333	359	74.8086	16.875	272.084	360
197	196	59.4029	326.25	85.7121	202.5
80	62	29.3928	196.875	57.6003	16.875
215	195	247.26	135	144.861	258.75
230	224	32.8413	348.75	107.334	95.625
83	58	127.991	11.25	91.6373	123.75
384	58	14.2646	168.75	118.083	45
16	25	29.0926	123.75	135.755	343.125
224	203	350.224	354.375	94.7744	61.875
287	282	97.5913	106.875	76.6516	230.625
251	211	335.391	309.375	111.781	129.375
159	157	8.27075	163.125	285.18	270
18	345	34.7156	22.5	162.909	106.875
238	215	215.072	208.125	321.277	303.75
217	199	95.9626	95.625	338.559	298.125
216	195	26.7086	78.75	322.788	303.75
287	296	81.4348	95.625	294.367	309.375
107	137	79.2599	11.25	46.7989	50.625
353	29	2.51218	360	215.792	146.25
179	181	109.631	16.875	157.235	112.5
332	352	351.613	16.875	64.5883	163.125
184	188	228.655	135	31.1283	337.5
91	60	51.7009	253.125	250.447	281.25
352	29	19.5524	343.125	286.381	28.125
120	144	109.116	90	154.71	101.25
36	39	72.2468	337.5	86.1302	106.875
173	180	84.9963	106.875	247.04	270
349	46	277.937	247.5	232.208	253.125
341	22	303.619	258.75	101.011	174.375
288	276	251.518	253.125	228.206	303.75
315	335	114.766	208.125	173.423	33.75
182	182	25.6912	5.625	271.252	230.625
367	31	299.418	309.375	113.429	151.875
238	231	121.052	78.75	124.843	348.75
164	167	122.934	101.25	136.966	118.125
285	267	84.3249	73.125	315.92	343.125
66	71	65.7885	129.375	110.564	129.375
300	310	98.0799	118.125	182.845	163.125
158	191	332.116	45	136.689	157.5
145	141	336.304	61.875	122.853	264.375
245	249	264.01	286.875	69.9008	11.25
234	253	82.8284	95.625	166.394	101.25
167	165	31.2331	146.25	290.643	348.75
163	166	126.341	140.625	79.9672	354.375
54	66	70.3978	281.25	110.914	50.625
157	167	82.338	61.875	304.879	309.375
300	289	217.798	202.5	158.679	95.625
110	132	87.9754	106.875	102.83	78.75
281	252	183.032	196.875	140.416	264.375
312	309	97.693	39.375	78.82	106.875
461	100	326.988	157.5	166.994	45
279	295	45.9052	45	123.209	112.5
191	188	178.259	264.375	309.291	275.625
298	300	76.4219	78.75	138.44	140.625
304	277	225.171	270	278.097	337.5
217	231	153.886	320.625	182.355	213.75
217	258	194.285	213.75	165.284	112.5
284	284	209.914	118.125	135.599	343.125
103	108	128.088	191.25	29.8308	33.75
97	104	202.219	140.625	349.3	185.625
213	227	238.17	247.5	36.6647	78.75
139	178	348.199	348.75	110.954	151.875
455	103	309.279	241.875	118.462	84.375
219	211	70.9276	101.25	69.3695	22.5
87	77	163.687	151.875	342.631	185.625
179	191	111.423	95.625	50.7119	264.375
216	187	329.261	331.875	278.486	292.5
438	63	60.2175	219.375	175.316	33.75
299	254	144.801	157.5	68.0987	112.5
448	117	323.804	326.25	110.267	348.75
174	156	246.839	236.25	307.055	348.75
345	11	72.267	50.625	63.7893	5.625
75	56	124.103	180	188.765	213.75
483	143	54.8443	320.625	312.658	196.875
349	344	347.319	331.875	101.662	185.625
321	317	261.233	264.375	71.1696	61.875
384	46	90.2009	106.875	92.5914	168.75
204	182	72.6559	61.875	91.9441	16.875
74	69	354.005	360	263.881	298.125
140	161	60.593	337.5	298.37	281.25
332	40	85.4414	247.5	91.1937	140.625
163	149	106.399	73.125	107.141	45
101	120	302.727	140.625	85.3375	56.25
432	66	78.3376	73.125	117.479	230.625
244	237	214.487	50.625	99.897	106.875
344	30	214.813	174.375	243.15	292.5
239	204	85.2798	90	81.3966	157.5
180	164	105.875	39.375	2.46444	140.625
365	327	8.0247	281.25	130.739	106.875
449	119	111.116	106.875	232.403	236.25
267	237	81.7079	90	76.9947	360
351	343	184.525	39.375	103.182	191.25
279	303	123.84	292.5	77.056	56.25
316	327	227.578	208.125	310.732	101.25
330	340	283.215	337.5	197.203	163.125
120	136	75.2097	202.5	78.2024	16.875
287	292	174.916	191.25	202.839	185.625
347	338	220.984	230.625	288.695	270
285	263	198.956	331.875	94.6081	236.25
113	108	348.847	303.75	327.509	309.375
72	92	229.042	253.125	92.5873	348.75
419	62	278.764	225	261.821	146.25
61	52	253.027	264.375	94.5751	61.875
67	72	174.698	174.375	15.4169	331.875
327	312	92.5745	45	209.709	253.125
352	345	57.6509	16.875	47.1601	67.5
226	208	121.291	101.25	220.854	140.625
280	299	208.197	168.75	251.237	264.375
353	19	73.9015	84.375	312.589	298.125
230	238	95.9235	140.625	22.1429	135
450	103	354.344	326.25	235.046	247.5
176	181	81.4728	73.125	318.345	157.5
367	335	188.708	168.75	310.08	140.625
222	247	224.788	135	71.8472	185.625
153	176	120.856	39.375	225.488	129.375
259	272	7.353	33.75	126.404	78.75
277	110	76.3469	16.875	291.6	168.75
333	304	213.549	163.125	249.89	281.25
421	64	306.363	331.875	76.0075	247.5
290	315	279.561	337.5	140.601	191.25
286	303	197.231	180	229.713	286.875
468	125	179.334	343.125	150.515	168.75
326	1	164.254	78.75	244.73	208.125
189	219	355.855	5.625	256.86	135
139	153	307.144	281.25	50.2099	236.25
362	348	80.7138	337.5	102.239	22.5
293	309	346.96	33.75	319.388	230.625
145	146	308.36	168.75	120.939	219.375
356	6	289.134	298.125	104.817	95.625
60	48	123.095	106.875	97.5773	33.75
236	247	108.773	67.5	186.513	298.125
351	335	177.725	225	156.32	106.875
73	59	322.726	343.125	305.047	50.625
322	315	102.32	84.375	113.587	180
367	355	29.9353	348.75	243.526	225
70	61	87.1986	33.75	80.2607	196.875
105	138	81.0258	202.5	273.845	270
122	131	11.7251	309.375	94.2366	50.625
276	255	320.639	16.875	163.869	67.5
233	226	77.9294	5.625	144.676	354.375
285	282	47.7578	258.75	176.682	118.125
294	287	29.4461	354.375	305.224	264.375
461	101	347.484	11.25	65.5859	236.25
276	294	36.9005	219.375	70.1337	241.875
333	336	142.691	174.375	346.166	101.25
198	252	88.399	56.25	39.1447	73.125
275	244	349.666	213.75	316.76	303.75
284	56	199.731	247.5	218.139	258.75
325	12	110.711	298.125	271.76	286.875
64	63	29.2688	309.375	115.034	129.375
208	220	36.2795	67.5	103.637	39.375
354	314	167.939	202.5	239.843	196.875
81	102	111.078	129.375	145.377	101.25
371	3	154.529	146.25	244.472	275.625
135	149	96.0603	140.625	153.609	73.125
294	290	186.518	202.5	243.018	73.125
466	120	358.439	360	303.025	303.75
336	319	301.494	292.5	302.734	202.5
104	97	75.9495	118.125	161.36	95.625
364	351	120.63	157.5	90.5475	174.375
461	123	350.781	360	331.669	298.125
269	13	112.809	185.625	19.359	241.875
301	256	5.8047	286.875	47.3986	123.75
149	169	349.759	343.125	278.552	230.625
99	80	287.565	208.125	147.118	95.625
445	102	172.695	219.375	86.5634	28.125
148	184	359.022	320.625	290.913	286.875
320	304	354.56	45	200.998	180
231	221	57.7858	5.625	279.071	303.75
327	343	47.5532	39.375	155.084	146.25
239	227	126.119	146.25	104.1	33.75
345	320	1.29674	281.25	86.1626	151.875
209	218	26.5794	22.5	199.344	286.875
248	208	196.352	163.125	247.227	275.625
163	182	91.6998	95.625	95.5377	106.875
349	332	303.281	191.25	131.981	354.375
452	110	304.554	281.25	43.9705	157.5
177	167	148.478	275.625	90.0018	78.75
347	302	216.323	264.375	232.634	225
227	211	322.773	163.125	95.1177	163.125
165	169	43.2078	45	248.67	315
407	51	85.2906	331.875	350.082	230.625
346	17	73.7671	112.5	266.726	45
332	317	93.5988	106.875	196.547	174.375
89	112	105.246	39.375	87.517	196.875
242	255	338.614	348.75	254.936	326.25
59	72	93.2671	112.5	257.631	298.125
161	163	222.678	258.75	340.272	163.125
299	290	31.2541	123.75	124.057	95.625
295	67	80.1788	45	111.851	33.75
157	204	55.3232	84.375	89.1297	112.5
235	247	334.858	315	105.36	360
357	357	193.701	281.25	265.022	298.125
238	202	162.874	151.875	37.2189	5.625
231	223	313.538	270	76.0587	326.25
232	262	104.122	50.625	325.37	326.25
212	145	67.7692	61.875	164.706	146.25
355	330	42.9058	5.625	95.7504	135
66	88	95.1965	39.375	118.377	191.25
4	13	100.841	16.875	102.094	106.875
342	8	109.115	348.75	115.307	180
223	242	234.226	309.375	59.151	348.75
256	273	355.095	331.875	152.864	123.75
366	344	57.566	84.375	207.561	315
519	170	8.54904	309.375	146.071	78.75
77	51	105.356	50.625	261.121	331.875
136	100	209.853	258.75	195.63	337.5
346	26	357.837	33.75	270.937	258.75
336	319	222.278	281.25	141.72	101.25
308	292	328.427	326.25	183.834	202.5
119	86	92.4396	90	107.317	84.375
348	356	92.1476	101.25	104.039	84.375
258	260	56.3099	112.5	90.4873	360
255	253	227.839	253.125	229.114	146.25
198	203	92.6754	106.875	67.1065	11.25
327	9	293.113	146.25	89.2642	73.125
227	228	136.278	135	299.777	298.125
254	189	106.824	33.75	33.184	56.25
281	304	100.571	135	36.9111	56.25
342	344	168.003	180	359.066	61.875
344	301	105.223	90	122.89	16.875
210	190	354.885	151.875	9.03688	213.75
63	57	91.209	320.625	223.302	241.875
51	60	73.8616	174.375	211.821	241.875
66	61	114.355	135	249.958	168.75
326	266	45.1358	56.25	329.496	225
146	182	107.822	337.5	265.821	157.5
69	57	95.6685	90	222.326	292.5
12	320	295.661	123.75	31.0869	84.375
187	162	313.5	28.125	305.664	298.125
156	111	71.5533	16.875	73.6035	101.25
144	159	310.738	320.625	132.568	39.375
59	66	37.5199	22.5	112.345	67.5
345	360	169.348	163.125	294.88	315
1	333	324.677	275.625	251.402	174.375
191	184	76.8289	123.75	177.401	247.5
295	258	129.605	118.125	194.001	185.625
74	114	327.32	303.75	212.03	320.625
284	320	7.94704	320.625	73.2876	348.75
210	232	45.2137	320.625	269.709	225
150	99	16.2353	354.375	82.9864	331.875
229	220	95.6065	90	100.676	157.5
265	307	306.871	298.125	71.365	16.875
61	163	87.4604	275.625	280.433	258.75
84	57	74.7308	140.625	245.257	163.125
283	265	327.894	135	114.427	118.125
366	354	117.528	112.5	255.543	270
103	112	70.5742	101.25	110.94	146.25
5	10	97.629	360	213.133	236.25
111	212	174.784	258.75	198.062	56.25
211	206	102.044	337.5	200.678	16.875
339	10	68.9374	90	345.202	135
373	36	103.995	95.625	59.187	309.375
165	146	32.5158	298.125	81.8642	112.5
320	305	314.285	337.5	45.5979	22.5
154	150	56.2619	320.625	178.033	33.75
79	123	128.171	253.125	278.793	309.375
2	344	177.946	286.875	40.5547	73.125
242	244	223.285	213.75	105.63	331.875
344	44	314.517	16.875	269.764	320.625
353	78	326.887	303.75	137.979	28.125
329	313	44.4516	33.75	193.832	241.875
378	333	306.454	281.25	300.58	196.875
119	76	122.985	101.25	318.348	45
146	104	102.22	151.875	318.381	348.75
275	287	218.981	270	292.167	275.625
124	116	0.620622	50.625	96.2192	146.25
288	288	100.451	213.75	101.071	90
232	223	252.268	253.125	312.301	315
139	121	65.5665	61.875	169.8	219.375
302	16	119.617	106.875	295.346	331.875
119	103	85.7033	73.125	97.2583	118.125
362	13	280.206	309.375	224.3	196.875
478	87	20.3292	28.125	266.226	360
274	224	33.1797	95.625	62.2596	28.125
352	339	319.999	292.5	112.797	123.75
312	281	313.815	315	68.7851	309.375
54	62	93.4226	129.375	187.531	236.25
124	146	84.1555	33.75	316.392	16.875
243	216	88.8963	95.625	351.341	191.25
96	93	24.1086	33.75	345.123	326.25
73	48	100.131	118.125	320.243	320.625
353	30	113.299	208.125	81.1089	112.5
131	147	243.372	236.25	176.515	191.25
164	146	350.942	5.625	91.0589	360
421	75	327.483	174.375	101.986	123.75
236	222	302.557	180	233.881	185.625
146	151	25.3033	78.75	180.757	286.875
496	119	351.924	326.25	260.879	174.375
235	229	85.1303	61.875	294.111	16.875
434	47	234.984	219.375	117.736	241.875
238	261	127.156	157.5	135.665	5.625
341	349	72.5036	50.625	32.8986	45
145	138	289.351	253.125	119.001	348.75
136	150	114.927	73.125	349.794	67.5
73	79	82.5392	84.375	286.154	213.75
121	118	299.134	118.125	306.829	33.75
169	154	45.0281	343.125	65.5228	5.625
123	116	101.993	106.875	32.8693	163.125
89	72	345.251	303.75	126.021	73.125
242	239	326.237	225	43.8755	343.125
152	159	62.4466	61.875	94.3292	95.625
7	19	240.562	292.5	100.007	174.375
258	279	104.284	73.125	292.575	196.875
137	111	231.885	118.125	76.2386	78.75
319	296	99.9413	140.625	122.661	180
234	206	222.499	225	89.6293	230.625
161	173	220.608	174.375	137.151	258.75
36	5	232.986	28.125	312.144	151.875
511	167	40.201	16.875	251.203	343.125
367	8	4.63543	5.625	333.673	337.5
440	62	274.278	275.625	222.958	22.5
41	33	75.3869	45	227.443	292.5
34	27	336.251	348.75	182.065	174.375
273	272	207.222	208.125	89.9828	135
333	7	208.817	163.125	333.943	348.75
175	158	114.421	73.125	60.757	106.875
331	316	96.5742	61.875	44.3706	191.25
376	360	86.4517	67.5	23.8002	196.875
229	207	37.6493	56.25	165.482	264.375
382	359	273.112	213.75	82.0454	247.5
387	28	38.0713	5.625	96.0892	50.625
417	59	251.646	61.875	110.596	185.625
150	107	316.124	348.75	162.585	95.625
350	340	78.7646	67.5	145.981	270
315	312	173.803	281.25	96.9127	56.25
147	154	261.386	264.375	38.2912	174.375
370	320	242.052	236.25	317.846	286.875
320	337	22.6454	16.875	144.101	253.125
308	306	29.1876	135	92.4554	230.625
120	152	57.8328	45	115.882	151.875
230	225	207.431	292.5	286.726	157.5
351	33	96.5051	129.375	6.03719	28.125
441	93	47.5545	56.25	288.889	230.625
141	156	82.7965	90	92.6829	56.25
284	224	338.746	303.75	354.22	337.5
274	330	262.904	196.875	86.7053	28.125
335	329	157.775	168.75	250.52	180
96	92	305.291	309.375	350.053	320.625
260	265	345.872	11.25	131.286	129.375
352	346	89.7265	73.125	320.698	309.375
99	98	206.995	151.875	205.991	180
277	266	102.744	78.75	176.437	236.25
246	241	232.015	236.25	184.505	281.25
182	178	40.5704	22.5	66.5627	185.625
231	210	357.898	331.875	77.9204	320.625
412	77	307.263	168.75	108.352	180
7	319	218.81	146.25	98.75	78.75
158	135	355.825	11.25	292.666	146.25
[truncated: 15,777 more rows]

## Sheet: Figure2b
-0.793925
-0.756587
-0.676379
-0.554208
-0.394665
-0.206205
-0.000888907
0.206371
0.399027
0.56047
0.67579
0.733494
0.726959
0.655381
0.524092
0.344148
0.131241
-0.0959271
-0.317599
-0.514962
-0.671943
-0.776578
-0.821817
-0.80574
-0.731219
-0.605172
-0.437563
-0.240308
-0.0262474
0.191741
0.401442
0.591818
0.753389
0.878539
0.961776
1
0.992734
0.942301
0.853845
0.735152
0.596182
0.448342
0.303505
0.172908
0.0660439
-0.0102882
-0.0526441
-0.0612134
-0.0396773
0.00533082
0.0650845
0.129827
0.189903
0.23681
0.264061
0.26775
0.246766
0.202664
0.139228
0.0618182
-0.0233964
-0.11018
-0.192866
-0.266812
-0.328643
-0.376304
-0.408951
-0.426747
-0.430601
-0.421902
-0.402277
-0.373387
-0.336791
-0.293858
-0.245761
-0.193513
-0.138062
-0.0804042
-0.0217014
0.0366278
0.0928521
0.144922
0.190518
0.227143
0.252263
0.263473
0.258695
0.236367
0.195627
0.136462
0.059808
-0.0323995
-0.137217
-0.250722
-0.368058
-0.483507
-0.590601
-0.682309
-0.751344
-0.790629

## Sheet: Figure2c
5	4.98329	5.01471	4.99512	4.96629	4.94441	4.92914	4.91424	4.91872	4.91313	4.92769	4.90525	4.92532	4.88595	4.90655	4.89977	4.90212	4.85102	4.81639	4.8433	4.89357	4.88454	4.89813	4.94203	4.98714	4.94003	4.91246	4.90119	4.93675	4.90103	4.89298	4.92374	4.92491	4.936	4.92718	4.94695	4.97032	4.95858	5.0043	5.02039	5.00491	5.02132	5.00844	5.00533	5.02197	4.99598	4.98797	4.95871	4.94055	4.96386
5	5.01734	5.0013	4.986	5.02873	5.02046	5.02513	4.98245	4.9981	4.99566	5.00769	5.00227	4.97522	5.01936	5.02478	4.97236	4.97868	4.96457	4.96592	5.00527	4.99523	5.03951	5.05116	5.02517	5.07573	5.094	5.11442	5.08027	5.10449	5.12293	5.1028	5.12676	5.14358	5.15981	5.1815	5.16784	5.13881	5.12324	5.08897	5.08114	5.10504	5.11068	5.12228	5.14611	5.12899	5.12412	5.13495	5.17215	5.18089	5.13099
5	4.96328	4.91711	4.90448	4.90269	4.91402	4.9191	4.90355	4.92345	4.92655	4.91643	4.91862	4.95079	4.96311	4.95237	4.90578	4.89839	4.90104	4.88934	4.89935	4.86854	4.85736	4.86911	4.82488	4.83355	4.8331	4.86827	4.85123	4.80506	4.82079	4.84544	4.86297	4.90296	4.86705	4.83803	4.84698	4.87649	4.93555	4.93798	4.94463	4.96346	4.95624	4.95505	4.95701	4.9602	5.00744	5.03664	5.02951	5.04391	5.02456
5	4.98409	5.01012	5.01392	5.0047	5.0026	5.01584	5.05305	5.04675	5.06638	5.07353	5.09303	5.10189	5.11384	5.09616	5.1082	5.12056	5.13383	5.16536	5.19557	5.20554	5.19988	5.21751	5.21971	5.21864	5.22213	5.21952	5.21708	5.2329	5.23506	5.27472	5.29747	5.28577	5.29061	5.2883	5.3022	5.36123	5.41153	5.43093	5.43235	5.42344	5.45912	5.46873	5.48954	5.49791	5.51044	5.51756	5.52897	5.53703	5.5379
5	5.00214	5.00125	4.98328	4.99567	4.99811	5.01108	4.94936	4.96083	4.95194	4.95392	4.98208	4.95319	4.94042	4.95335	4.97565	4.97696	5.00107	5.03168	5.05637	5.04655	5.06414	5.0879	5.09798	5.13122	5.09428	5.1399	5.15768	5.14722	5.13759	5.15378	5.14164	5.16899	5.16876	5.18162	5.22278	5.19765	5.17836	5.21667	5.22513	5.3034	5.31655	5.32563	5.30419	5.29203	5.25919	5.23542	5.27365	5.24971	5.24166
5	4.97766	4.95471	4.92233	4.91723	4.87178	4.87499	4.89567	4.91009	4.93694	4.91574	4.93577	4.92714	4.95713	4.95879	4.9216	4.88366	4.83515	4.79417	4.78728	4.75806	4.68304	4.72065	4.70868	4.73161	4.71903	4.71002	4.70198	4.69507	4.74294	4.7277	4.79913	4.75237	4.75516	4.71266	4.71954	4.67122	4.66683	4.63136	4.67556	4.69332	4.72913	4.71191	4.6752	4.63273	4.63767	4.66479	4.71815	4.73538	4.74413
5	4.93601	4.93988	4.91773	4.91958	4.95389	4.95013	4.91284	4.90835	4.96211	4.99923	5.02364	5.06343	5.05399	5.02692	5.01101	5.00337	4.96512	4.97026	4.95859	4.97317	4.95081	4.95983	4.92688	4.93209	4.92094	4.89425	4.88392	4.88927	4.88703	4.88602	4.85581	4.86353	4.86596	4.89335	4.93405	4.94223	4.8949	4.87231	4.85559	4.84761	4.83781	4.87666	4.8259	4.85649	4.86824	4.88178	4.89186	4.89527	4.89185
5	5.01689	4.99717	5.02876	5.06027	5.07269	5.0937	5.09964	5.08432	5.09335	5.11122	5.1064	5.11605	5.10235	5.11981	5.1044	5.12377	5.12138	5.14601	5.14552	5.11536	5.13888	5.11201	5.12292	5.13799	5.1277	5.1075	5.09334	5.06872	5.05838	5.03699	4.98695	5.00428	5.0344	5.01642	4.99126	4.9662	5.00623	5.02418	5.0269	5.01411	5.0411	5.03751	5.05633	5.06374	5.06524	5.04195	5.09524	5.07457	5.03539
5	5.00105	4.97969	4.96116	4.9099	4.93566	4.89171	4.94519	4.89023	4.89531	4.83221	4.83863	4.81118	4.81026	4.82349	4.80001	4.80049	4.77346	4.79943	4.82134	4.79938	4.85611	4.78852	4.8084	4.81091	4.79853	4.80877	4.82794	4.90355	4.8871	4.90465	4.9306	4.93143	4.93634	4.96547	4.95729	4.97003	4.99568	5.00652	5.00161	5.00892	4.9605	4.97828	5.01938	4.99903	4.98529	4.96756	4.94248	4.96075	4.96242
5	5.06116	5.06275	5.05024	5.08771	5.05028	5.06871	5.07553	5.13162	5.14747	5.16771	5.12789	5.17267	5.16322	5.15469	5.21331	5.24421	5.24445	5.22038	5.25308	5.25675	5.21948	5.26938	5.30012	5.30575	5.3453	5.34442	5.35703	5.35636	5.36321	5.33001	5.40151	5.39692	5.36971	5.36044	5.31838	5.3345	5.34131	5.34806	5.39243	5.40532	5.42839	5.4304	5.45046	5.44232	5.43747	5.39558	5.38978	5.36539	5.36418
5	4.99413	5.02177	5.00883	5.03941	4.99671	4.97974	4.94921	4.95967	4.97359	4.99413	4.98855	5.00436	4.98313	4.97779	4.97262	4.96017	4.9352	4.94084	4.95469	4.96318	4.96974	4.94279	4.90277	4.90287	4.94279	4.88981	4.88259	4.87604	4.87383	4.83986	4.81979	4.78829	4.81401	4.83945	4.83171	4.83022	4.79139	4.78882	4.77525	4.81545	4.83154	4.84169	4.82753	4.82369	4.9011	4.94053	4.94161	4.95257	4.95761
5	5.03535	5.02201	5.04811	5.05626	5.09528	5.08862	5.07041	5.10495	5.03732	5.02494	5.09694	5.102	5.05241	5.05544	5.06608	5.08715	5.12426	5.12223	5.13954	5.15782	5.16203	5.16818	5.14918	5.13919	5.11566	5.12704	5.12907	5.12799	5.16963	5.17762	5.18089	5.17134	5.13133	5.12486	5.06751	5.05505	5.05756	5.09211	5.0745	5.0846	5.08685	5.03135	4.98565	4.9815	5.01393	4.99928	5.01762	4.99982	4.9731
5	4.97786	4.99917	4.93472	4.92203	4.93663	4.92187	4.91391	4.91698	4.91926	4.88992	4.90015	4.94397	4.96404	4.94799	4.95024	4.9364	4.93896	4.98812	4.9753	4.99993	4.97414	4.98222	4.96964	4.98458	5.00362	5.01656	5.01487	4.98828	4.92255	4.91047	4.87289	4.895	4.90273	4.89574	4.90658	4.90844	4.85736	4.8451	4.815	4.79421	4.74018	4.7434	4.73993	4.74081	4.73002	4.76821	4.75779	4.71784	4.73519
5	5.00494	4.986	4.99234	5.02419	4.98677	4.94585	4.97579	4.98809	4.99264	4.97293	4.94404	4.96688	4.95956	4.92386	4.93765	4.91895	4.948	4.98298	4.98341	4.99119	4.99294	5.00382	5.02244	5.00072	5.02914	5.03563	5.00223	4.97762	4.98825	4.95569	4.92986	4.90344	4.9437	4.95562	4.97979	4.96662	4.97434	4.9839	4.99446	4.96834	4.99686	5.03379	5.03805	5.0117	5.03651	5.00256	4.99082	5.0122	5.02134
5	5.05829	5.07864	5.09299	5.11043	5.07897	5.07804	5.07383	5.08547	5.08433	5.09546	5.11357	5.13465	5.14432	5.08219	5.09616	5.12805	5.16913	5.1442	5.11864	5.1111	5.09979	5.13264	5.14334	5.16685	5.16973	5.14531	5.09148	5.08009	5.0401	5.06234	5.07418	5.09325	5.0963	5.08014	5.06616	5.06523	5.04783	5.01324	5.04224	5.06956	5.05769	5.07694	5.07212	5.11403	5.12914	5.14196	5.12461	5.13215	5.14786
5	5.01093	5.00616	5.06518	5.1292	5.11241	5.10955	5.10945	5.11544	5.13039	5.1328	5.1312	5.12525	5.16648	5.12511	5.15675	5.13932	5.1713	5.16843	5.21084	5.19317	5.16164	5.18807	5.19519	5.19122	5.17026	5.14544	5.16617	5.21116	5.2273	5.23154	5.29003	5.2958	5.29452	5.28721	5.3638	5.35787	5.36414	5.36627	5.4036	5.40168	5.3976	5.42026	5.41372	5.40124	5.43977	5.46983	5.48062	5.46957	5.48917
5	5.01736	5.00412	5.00618	4.99845	5.00795	5.03476	5.03019	5.01539	5.0585	5.06659	5.05913	5.07239	5.07124	5.05067	5.04827	5.04433	5.02248	5.05761	5.07119	5.08057	5.10239	5.10942	5.12697	5.17338	5.2227	5.19591	5.1672	5.14698	5.16256	5.12337	5.08098	5.08341	5.03382	5.02637	5.03023	5.02886	5.03471	5.04033	5.03209	5.0522	5.068	5.07901	5.08311	5.07409	5.08704	5.1329	5.14585	5.1905	5.18976
5	4.98859	4.98039	5.01771	5.04353	5.02283	4.97584	5.0235	5.04383	5.03771	5.07464	5.07249	5.06721	5.12067	5.17129	5.17773	5.21383	5.26755	5.27438	5.27167	5.29529	5.29895	5.31592	5.36285	5.39727	5.38893	5.318	5.30719	5.31619	5.31157	5.33369	5.37791	5.36272	5.41708	5.47487	5.54457	5.51262	5.4914	5.43276	5.42635	5.40103	5.39813	5.3864	5.43588	5.44098	5.42797	5.43445	5.46067	5.4389	5.4642
5	5.05418	5.02332	5.00895	4.99584	4.93726	4.86031	4.85916	4.83182	4.81365	4.82327	4.80773	4.78954	4.79333	4.78298	4.79543	4.79177	4.79039	4.7775	4.76127	4.73925	4.75713	4.78142	4.8311	4.79117	4.81667	4.84807	4.83082	4.80052	4.80507	4.76951	4.75963	4.7329	4.75448	4.74927	4.79145	4.8116	4.80673	4.83254	4.81185	4.81413	4.83254	4.82038	4.75733	4.75241	4.74629	4.74753	4.70863	4.68341	4.63435
5	5.02396	5.00688	4.94351	4.94927	4.97977	5.03095	5.01316	4.98084	4.99314	5.01599	5.05601	5.06694	5.09721	5.12634	5.12432	5.1351	5.13891	5.15725	5.17145	5.17668	5.20899	5.21388	5.23399	5.22458	5.18439	5.22223	5.24517	5.22288	5.23125	5.26528	5.25979	5.23295	5.24683	5.22569	5.24408	5.25479	5.28132	5.24324	5.20889	5.22356	5.21561	5.18776	5.18043	5.19949	5.19142	5.2431	5.27465	5.3472	5.36413
5	5.01548	5.02387	5.01708	5.06049	5.03724	5.0841	5.07229	5.07688	5.09442	5.08075	5.04736	5.05034	5.0696	5.09948	5.0964	5.13608	5.13837	5.15406	5.16365	5.11998	5.09569	5.14466	5.16078	5.18037	5.17081	5.1787	5.19717	5.20597	5.19355	5.1902	5.14411	5.21261	5.28436	5.2282	5.24963	5.24329	5.25856	5.25637	5.27015	5.26023	5.2472	5.29099	5.33377	5.34969	5.33931	5.37998	5.39068	5.41611	5.39867
5	5.06413	5.07508	5.11765	5.08031	5.09678	5.1037	5.10418	5.07486	5.05095	5.03096	5.00394	5.03742	5.03981	4.99219	5.03286	5.0379	5.07287	5.07636	5.07304	5.10884	5.08293	5.11892	5.17522	5.17323	5.14834	5.17426	5.15297	5.20217	5.19417	5.18376	5.21664	5.28298	5.29369	5.33199	5.32731	5.37893	5.37064	5.35223	5.40828	5.41145	5.43861	5.45459	5.47317	5.44775	5.51947	5.55832	5.56676	5.61078	5.58818
5	5.02405	5.02325	5.03245	5.063	5.10329	5.11882	5.146	5.14313	5.1694	5.18245	5.18916	5.23606	5.24891	5.28086	5.23265	5.24212	5.2618	5.30881	5.30697	5.3579	5.3482	5.3301	5.35768	5.39228	5.44521	5.41895	5.41699	5.38828	5.38215	5.41506	5.4449	5.44767	5.44592	5.46269	5.47083	5.48053	5.49114	5.4916	5.5156	5.50078	5.51719	5.54724	5.49076	5.52535	5.48656	5.49634	5.51104	5.50235	5.54807
5	4.99504	5.00302	4.98385	4.98714	5.00153	4.99112	4.99026	4.99014	5.02223	5.03439	5.03278	5.05499	5.05531	5.0593	5.07085	5.04813	5.06833	5.08368	5.12506	5.0825	5.08096	5.12999	5.1447	5.17808	5.17521	5.19779	5.24496	5.21017	5.23599	5.26533	5.25364	5.22917	5.20211	5.24772	5.21443	5.25583	5.29806	5.27966	5.27386	5.32737	5.3411	5.34368	5.35079	5.36337	5.36424	5.3452	5.31846	5.28465	5.23203
5	4.99726	4.97888	4.98133	4.97089	4.93911	4.95619	4.9665	5.00409	4.98259	5.00209	5.0335	5.04626	5.01474	5.00016	4.9991	5.0036	5.00235	5.00023	5.00612	5.03971	5.06523	5.07851	5.08771	5.12776	5.13833	5.15142	5.13413	5.16089	5.12383	5.07594	5.03587	5.04531	5.0343	5.02355	4.97557	4.94791	4.96934	4.9713	4.94041	4.94264	4.99517	5.05128	5.04853	5.04427	5.06775	5.04458	5.04096	5.0135	5.0265
5	5.01515	5.05404	5.13684	5.13285	5.13511	5.13855	5.12701	5.10214	5.09385	5.11776	5.13567	5.15935	5.16618	5.14711	5.15584	5.151	5.13957	5.16322	5.16192	5.1629	5.19401	5.21788	5.19255	5.16579	5.15079	5.1202	5.12329	5.16226	5.18881	5.19711	5.16926	5.13274	5.15757	5.13018	5.1374	5.17204	5.16152	5.12163	5.08565	5.07313	5.10723	5.08497	5.05224	4.99116	5.01616	5.00275	4.99528	4.95958	4.95144
5	5.01069	5.05616	5.11397	5.12206	5.10769	5.11825	5.15171	5.12596	5.1133	5.15381	5.13958	5.16226	5.1274	5.14911	5.13375	5.17868	5.1724	5.1755	5.23721	5.23103	5.20871	5.22427	5.24011	5.21581	5.21736	5.24353	5.27071	5.28805	5.30681	5.33057	5.35903	5.36872	5.40412	5.3812	5.38235	5.37306	5.37631	5.38249	5.40554	5.41164	5.42386	5.44239	5.44428	5.41724	5.41037	5.40026	5.39184	5.40056	5.41509
5	5.07704	5.0802	5.08062	5.10638	5.11419	5.10615	5.10665	5.06008	5.05243	5.02371	5.02124	4.99659	4.99844	4.95647	4.96107	4.94886	4.95186	4.97918	4.9744	4.98106	4.96502	5.02555	5.04992	5.03294	5.03505	5.06313	5.08356	5.10985	5.10981	5.13191	5.20086	5.20079	5.2083	5.19948	5.19962	5.20056	5.24858	5.22518	5.26466	5.27643	5.28975	5.27772	5.23755	5.22958	5.2091	5.22401	5.26514	5.27559	5.28408
5	5.01387	4.98867	4.99162	5.00965	4.99394	4.9442	4.92667	4.95127	4.98309	4.99905	4.95676	4.97481	4.97763	5.00028	5.01806	5.0296	5.06632	5.08723	5.10525	5.12314	5.15522	5.14409	5.12287	5.15894	5.1671	5.17707	5.19274	5.15771	5.19853	5.13062	5.15296	5.16028	5.19342	5.18209	5.17151	5.1768	5.201	5.20909	5.22716	5.22767	5.27366	5.29935	5.29166	5.30831	5.32131	5.34908	5.33011	5.31108	5.30086
5	5.02097	5.03505	5.03882	5.05662	5.07551	5.03296	5.03946	5.01427	5.04197	5.01732	4.99227	4.96852	4.96347	4.96871	4.97459	5.02995	5.0165	5.01404	5.0255	5.03264	5.0531	5.0271	5.02827	5.04191	5.00977	4.98794	4.93885	4.93555	4.8863	4.8971	4.87139	4.85175	4.84601	4.80227	4.76859	4.71104	4.72912	4.73001	4.71425	4.70043	4.69021	4.71564	4.7	4.70464	4.70869	4.66473	4.6593	4.67511	4.63455
5	4.95203	4.94088	4.95832	4.92315	4.93454	4.94123	4.90538	4.87957	4.88979	4.88385	4.88001	4.90109	4.84656	4.89693	4.88251	4.85237	4.84708	4.85172	4.84244	4.83076	4.83012	4.8528	4.84477	4.88101	4.89058	4.86271	4.84266	4.83072	4.83487	4.85883	4.91552	4.90239	4.90018	4.90809	4.91022	4.89826	4.87399	4.88749	4.85443	4.89553	4.94127	4.95997	4.95884	4.97497	4.96426	4.97679	4.98604	4.97048	4.95652
5	4.98314	4.98031	4.9741	4.96219	4.93036	4.96734	4.95954	4.94083	4.93302	4.9478	4.90856	4.88469	4.90685	4.92339	4.93738	4.95854	4.89135	4.89884	4.93134	4.90111	4.88704	4.88749	4.87223	4.88182	4.8156	4.76588	4.77237	4.80324	4.83771	4.87119	4.84447	4.80134	4.7651	4.76356	4.77491	4.77303	4.7919	4.77584	4.79643	4.75297	4.70993	4.69537	4.6933	4.77093	4.75297	4.73846	4.72696	4.70573	4.66914
5	5.01973	5.00238	4.98446	5.01776	5.00289	5.00121	4.9843	5.03682	5.03919	5.0424	5.02125	5.02306	5.01524	4.9914	4.95138	4.95242	4.98661	5.02032	5.02112	5.03336	5.03121	5.00888	4.97275	4.99023	5.02121	4.98866	4.98219	4.99347	4.97597	4.98768	5.00431	5.01596	5.04608	5.08245	5.08731	5.12509	5.12595	5.1399	5.1748	5.19278	5.17741	5.19166	5.18048	5.16714	5.18149	5.13783	5.14084	5.16948	5.1669
5	5.03141	5.03341	5.03565	5.01701	5.00322	4.98538	4.95222	4.87625	4.85062	4.82276	4.85557	4.80438	4.77606	4.78701	4.8212	4.80657	4.76673	4.77772	4.78651	4.77264	4.76659	4.77431	4.76172	4.77729	4.80576	4.82097	4.79971	4.85614	4.85243	4.85784	4.86698	4.88638	4.86797	4.8619	4.88775	4.90323	4.92857	4.97303	4.94798	4.9229	4.93422	4.95538	4.96161	4.97729	4.9629	4.94564	4.94489	4.93614	4.93855
5	4.9867	4.99993	5.04211	5.05926	5.03688	5.0608	5.10038	5.08838	5.06495	5.05278	5.0761	5.11106	5.12462	5.08958	5.08532	5.05403	5.10807	5.14122	5.1456	5.14412	5.11724	5.10977	5.07513	5.09705	5.10253	5.07721	5.05232	5.03671	5.03289	5.02005	5.00153	5.01191	4.97622	4.9752	5.01964	5.03104	5.0079	4.96446	4.95143	4.96565	4.93037	4.95502	4.92624	4.86919	4.89788	4.93258	4.8886	4.87179	4.90798
5	4.96458	4.96836	4.9552	4.93941	4.91287	4.87815	4.87457	4.87427	4.87323	4.8941	4.91019	4.92471	4.93131	4.92882	4.95599	4.97788	4.95689	4.99055	4.94808	4.95243	4.95893	5.00132	4.99244	4.95719	4.96473	4.90066	4.89525	4.93336	4.93827	4.91966	4.95	4.99322	5.00836	4.99013	4.9909	5.05769	5.07229	5.08424	5.09682	5.08356	5.06315	5.08029	5.07149	5.0654	5.08291	5.10577	5.08693	5.10819	5.09949
5	4.99031	4.98276	5.04327	5.0343	5.00822	5.0112	5.04574	5.07261	5.08384	5.08404	5.10101	5.07149	5.06503	5.08115	5.15687	5.13455	5.13192	5.06368	5.06381	5.03613	5.06684	5.08274	5.02741	5.00316	5.0521	5.04744	5.05236	5.08545	5.1249	5.12119	5.10588	5.11284	5.10667	5.06164	5.07496	5.06244	5.07188	5.08225	5.10149	5.10946	5.09772	5.05839	5.03899	5.02968	5.04986	5.07236	5.05403	5.01196	4.9901
5	5.03547	5.01091	5.01678	5.01244	5.06719	5.11073	5.08328	5.07836	5.05865	5.06269	5.07908	5.02548	4.99311	5.01057	5.04723	5.0569	5.0739	5.06486	5.09783	5.11963	5.13012	5.10963	5.13476	5.16612	5.18933	5.22441	5.21666	5.24021	5.22924	5.25583	5.2124	5.23269	5.2375	5.20898	5.23738	5.2299	5.28465	5.2721	5.30967	5.34579	5.33358	5.41264	5.46345	5.4656	5.45305	5.4269	5.47565	5.45518	5.52329
5	5.02401	4.96499	4.9497	4.95408	4.97033	4.97012	5.02075	5.07829	5.07882	5.1028	5.1058	5.13168	5.09988	5.07576	5.107	5.13707	5.12674	5.13927	5.13158	5.11864	5.11711	5.10409	5.05314	5.05164	5.06725	5.07965	5.08675	5.07919	5.06679	5.10271	5.11259	5.09515	5.08979	5.11128	5.09676	5.0696	5.04415	5.07329	5.08428	5.08377	5.1072	5.11254	5.10928	5.06702	5.07842	5.07215	5.07962	5.15615	5.13446
5	4.99249	4.95458	4.95607	4.9213	4.95206	4.96604	4.91785	4.9518	4.97874	4.94305	4.91679	4.91492	4.90235	4.90681	4.91669	4.93327	4.89599	4.93435	4.91619	4.95847	4.98291	4.98748	4.99303	4.97129	4.95874	4.91528	4.89721	4.86875	4.86735	4.87704	4.83606	4.82341	4.7829	4.78017	4.78695	4.79237	4.81701	4.80527	4.80922	4.78319	4.73229	4.71849	4.6529	4.69328	4.70649	4.65518	4.65733	4.64185	4.67784
5	5.0094	4.9613	4.95485	4.92545	4.91679	4.91385	4.91853	4.91195	4.91395	4.90871	4.90856	4.88517	4.83275	4.84952	4.84167	4.84775	4.85075	4.89292	4.91374	4.90919	4.89511	4.90092	4.91422	4.92206	4.95345	4.98653	5.00048	5.01292	4.99279	5.01954	5.04192	5.09559	5.129	5.14052	5.11403	5.10784	5.16603	5.21062	5.2212	5.22751	5.22395	5.23239	5.24523	5.20158	5.22924	5.19344	5.16307	5.16464	5.1808
5	5.01053	5.03148	5.03124	5.02959	5.01709	5.00236	4.9673	4.98445	4.99633	5.01079	4.97431	4.97132	4.95288	4.95466	5.02305	5.02391	5.02238	5.05554	5.08595	5.07343	5.11639	5.15876	5.13617	5.14184	5.16032	5.15634	5.15871	5.18332	5.15463	5.14767	5.15871	5.13972	5.18462	5.20204	5.236	5.24268	5.21442	5.27037	5.29022	5.30047	5.33604	5.41392	5.42324	5.43797	5.49789	5.5105	5.45714	5.47209	5.48136
5	5.00666	4.98372	5.02976	5.07904	5.10085	5.07678	5.08382	5.10396	5.12667	5.11801	5.14451	5.13269	5.14133	5.16744	5.20444	5.1918	5.20061	5.19943	5.19825	5.24238	5.2648	5.32891	5.30951	5.29947	5.26579	5.25485	5.24891	5.26545	5.26765	5.28005	5.24518	5.21975	5.21698	5.21923	5.21529	5.26219	5.24366	5.23509	5.21455	5.20807	5.20033	5.20911	5.17584	5.17178	5.19891	5.22487	5.19236	5.17197	5.1616
5	5.01619	5.00941	5.01994	5.01847	5.02249	4.99906	5.02798	4.98103	4.98551	4.98559	5.0177	5.01756	5.04205	5.03745	5.01772	5.04589	5.0396	5.04172	5.04994	5.06259	5.06933	5.06288	5.04534	5.05686	5.09355	5.08173	5.081	5.10743	5.11396	5.12282	5.11002	5.11816	5.1366	5.11329	5.17416	5.15075	5.17137	5.16199	5.14808	5.14208	5.12415	5.12422	5.10957	5.13771	5.17431	5.1995	5.23991	5.21718	5.19836
5	5.02443	4.97204	4.95959	4.92249	4.93377	4.92898	4.92835	4.90564	4.9275	4.88954	4.86953	4.87686	4.89825	4.89897	4.91396	4.88512	4.84499	4.81192	4.80858	4.8315	4.81271	4.80234	4.77558	4.74329	4.76468	4.7313	4.77077	4.73707	4.72836	4.69915	4.71806	4.71257	4.75	4.70878	4.70269	4.71831	4.7537	4.75356	4.72169	4.74989	4.77111	4.77151	4.76638	4.81622	4.7732	4.74706	4.74245	4.72668	4.70058
5	4.99398	5.05738	5.08636	5.08958	5.05534	5.08225	5.0656	5.09494	5.10447	5.05839	5.08419	5.1062	5.12564	5.09005	5.06612	5.09703	5.11778	5.11159	5.10733	5.11402	5.12571	5.11903	5.08176	5.07157	5.11824	5.0989	5.08424	5.0428	5.04219	5.02581	5.03144	5.03821	5.0383	5.05514	5.05746	5.06453	5.04838	5.07923	5.08161	5.10536	5.10456	5.10831	5.05339	5.05501	5.03639	4.99729	4.99314	5.00454	4.99351
5	5.00566	5.03291	5.03309	4.98327	5.00879	5.05825	5.03634	5.03335	5.05017	5.04098	5.05078	5.08534	5.0408	5.03763	5.02513	5.08603	5.0939	5.08074	5.09368	5.10778	5.12738	5.17884	5.21265	5.25405	5.23763	5.20989	5.18854	5.16599	5.17981	5.19747	5.20374	5.17975	5.17487	5.20222	5.2214	5.22073	5.24379	5.22336	5.19103	5.19829	5.18176	5.18559	5.20865	5.22216	5.23012	5.23402	5.22787	5.24451	5.24493
5	4.98281	5.01011	5.03512	5.04947	5.07214	5.11296	5.11146	5.09905	5.09134	5.04666	5.03467	5.02657	5.03705	5.07082	5.08659	5.07758	5.08704	5.0954	5.07345	5.10826	5.08377	5.10866	5.07512	5.04392	5.06304	5.068	5.06533	5.09769	5.08647	5.11049	5.15116	5.17797	5.1608	5.15845	5.1799	5.21682	5.23058	5.25693	5.27573	5.26608	5.27458	5.28156	5.30082	5.33746	5.35427	5.415	5.44545	5.44534	5.46034
5	5.00454	5.01512	5.02266	5.01874	5.02645	5.03397	5.04725	5.0216	5.05482	5.07433	5.10443	5.12832	5.15738	5.15512	5.17308	5.19238	5.22737	5.27088	5.29629	5.31009	5.313	5.3279	5.31274	5.33545	5.31479	5.33019	5.3437	5.34628	5.37705	5.3858	5.39172	5.38851	5.34966	5.34229	5.31634	5.32644	5.34754	5.3878	5.41682	5.39668	5.42327	5.43444	5.40926	5.37994	5.37617	5.39782	5.42113	5.4599	5.48706
5	4.95719	4.92616	4.87254	4.88826	4.89241	4.88203	4.89231	4.91578	4.88872	4.85831	4.84015	4.83317	4.81409	4.82969	4.80794	4.8317	4.87518	4.87499	4.86958	4.84475	4.8124	4.82918	4.80074	4.80314	4.7997	4.76936	4.81834	4.79476	4.80686	4.87707	4.89182	4.85713	4.83	4.83149	4.84968	4.83859	4.84634	4.84975	4.79207	4.82888	4.81533	4.79565	4.82761	4.82267	4.8143	4.82306	4.79674	4.79612	4.80406
2.2	2.19603	2.23038	2.25158	2.2994	2.30431	2.26584	2.32067	2.33932	2.34922	2.32953	2.28655	2.30032	2.308	2.33027	2.36417	2.38535	2.40062	2.44217	2.44118	2.48683	2.55521	2.57342	2.61414	2.60816	2.63048	2.63218	2.64263	2.63875	2.67227	2.67205	2.67759	2.70189	2.67268	2.68039	2.72792	2.74642	2.7338	2.76562	2.82221	2.86654	2.89832	2.88264	2.87266	2.87785	2.87156	2.86832	2.88689	2.85944	2.87625
2.2	2.21242	2.22309	2.22628	2.25021	2.24167	2.28495	2.25865	2.28147	2.29196	2.30507	2.31943	2.35454	2.35026	2.35751	2.36715	2.36269	2.38258	2.3744	2.4326	2.47302	2.4933	2.51719	2.56875	2.59757	2.61722	2.60291	2.60812	2.62273	2.63788	2.67972	2.67198	2.69233	2.67682	2.67485	2.73162	2.72203	2.71196	2.7116	2.68504	2.6801	2.69957	2.71264	2.76834	2.77266	2.77872	2.79766	2.76414	2.79475	2.76943
2.2	2.23234	2.23057	2.19636	2.20745	2.21059	2.17313	2.14019	2.11746	2.07474	2.07496	2.10277	2.12224	2.1819	2.1745	2.22273	2.25525	2.30567	2.30674	2.30364	2.33973	2.36546	2.3904	2.36164	2.39128	2.45089	2.49258	2.49297	2.50421	2.50397	2.5038	2.51274	2.54542	2.57537	2.60618	2.58427	2.61391	2.66292	2.67329	2.68025	2.66811	2.67436	2.69587	2.67481	2.6762	2.68341	2.72766	2.76534	2.81854	2.79708
2.2	2.16622	2.15524	2.15544	2.16061	2.19929	2.1918	2.18159	2.19275	2.26192	2.27805	2.27899	2.31457	2.35	2.33214	2.39488	2.41455	2.41419	2.45166	2.45709	2.47268	2.49913	2.47637	2.49156	2.52784	2.55886	2.58722	2.61493	2.65259	2.63602	2.67377	2.64666	2.64491	2.63636	2.62601	2.62543	2.63903	2.60975	2.61569	2.63019	2.60085	2.57477	2.56765	2.56175	2.59974	2.59466	2.59787	2.59861	2.58919	2.57242
2.2	2.21409	2.22686	2.26071	2.28799	2.255	2.21266	2.24741	2.25914	2.29214	2.30788	2.33487	2.34319	2.36435	2.39229	2.41227	2.38048	2.43383	2.4716	2.47764	2.49993	2.55728	2.55427	2.5909	2.5541	2.58616	2.62152	2.61018	2.59295	2.61157	2.6204	2.63787	2.63411	2.62762	2.57347	2.54702	2.57413	2.55162	2.56784	2.55584	2.59632	2.61221	2.66254	2.67349	2.68503	2.67703	2.6678	2.67191	2.64087	2.60544
2.2	2.25314	2.24804	2.23254	2.21516	2.24484	2.24459	2.21234	2.2076	2.21663	2.22446	2.24877	2.26993	2.30909	2.32107	2.34596	2.33838	2.34539	2.36266	2.35659	2.38762	2.40452	2.49102	2.53062	2.50981	2.5393	2.54356	2.5581	2.58946	2.58128	2.58663	2.59499	2.61752	2.61635	2.62755	2.62242	2.64095	2.6416	2.66971	2.69008	2.72512	2.69438	2.68683	2.69857	2.65624	2.66821	2.66877	2.6595	2.63609	2.60587
2.2	2.22903	2.2329	2.19514	2.21164	2.17024	2.19413	2.20984	2.19243	2.22183	2.22144	2.22594	2.23699	2.29566	2.35956	2.38866	2.37767	2.40157	2.4881	2.48394	2.50969	2.56897	2.59358	2.56918	2.55192	2.56849	2.57514	2.60338	2.61743	2.61724	2.63276	2.63707	2.66034	2.6378	2.6188	2.63065	2.66394	2.68973	2.6728	2.67141	2.67299	2.67603	2.70831	2.74355	2.73078	2.7205	2.71282	2.68994	2.72262	2.71541
2.2	2.24055	2.2269	2.21522	2.19614	2.20965	2.22297	2.21734	2.26203	2.31801	2.32025	2.33761	2.36105	2.36995	2.40482	2.41375	2.4514	2.45446	2.47099	2.51951	2.51572	2.51399	2.50883	2.542	2.55257	2.60001	2.63304	2.63443	2.62527	2.6358	2.70803	2.73884	2.7261	2.76325	2.81085	2.78457	2.76466	2.78565	2.79265	2.7749	2.8096	2.80068	2.80763	2.83749	2.82877	2.8546	2.84801	2.843	2.81735	2.83592
2.2	2.22969	2.25416	2.25229	2.20699	2.23149	2.27209	2.29014	2.3131	2.32215	2.36188	2.38701	2.44381	2.49347	2.51185	2.5366	2.56593	2.54805	2.5567	2.62273	2.57867	2.57375	2.58248	2.56457	2.593	2.63628	2.64653	2.67364	2.65026	2.66442	2.67987	2.72824	2.73552	2.80219	2.79925	2.8271	2.88538	2.87936	2.87185	2.81912	2.81441	2.78438	2.77471	2.75193	2.76974	2.76926	2.78278	2.81261	2.83866	2.84234
2.2	2.22322	2.20847	2.23371	2.2369	2.22955	2.27488	2.31579	2.33749	2.33146	2.35628	2.39103	2.41205	2.42478	2.4892	2.55468	2.57479	2.59112	2.61725	2.68477	2.71294	2.71024	2.75083	2.7463	2.75356	2.73915	2.72353	2.69285	2.74149	2.71743	2.74339	2.72604	2.73149	2.7226	2.71182	2.70872	2.72931	2.7649	2.75674	2.78526	2.74991	2.68318	2.68837	2.72419	2.71463	2.73625	2.71309	2.69254	2.7015	2.72128
2.2	2.17699	2.18034	2.15159	2.17527	2.16432	2.14271	2.16676	2.20557	2.22412	2.24664	2.21943	2.22269	2.25934	2.28636	2.34346	2.36634	2.42099	2.44241	2.46929	2.45535	2.47719	2.47196	2.49444	2.48172	2.48523	2.52515	2.50445	2.51267	2.54832	2.52149	2.52403	2.50359	2.58386	2.56582	2.54778	2.5596	2.58334	2.58218	2.57187	2.57552	2.60038	2.6323	2.62825	2.62177	2.64282	2.63748	2.63968	2.67641	2.69387
2.2	2.18572	2.16063	2.17912	2.18113	2.19317	2.19969	2.20832	2.22578	2.28152	2.27378	2.3154	2.35955	2.34337	2.38884	2.39915	2.40967	2.43658	2.47607	2.48314	2.49393	2.47961	2.52074	2.54284	2.5802	2.61296	2.6634	2.7029	2.72079	2.70498	2.68966	2.66531	2.68943	2.72469	2.76374	2.7577	2.79252	2.75178	2.80867	2.8111	2.81171	2.81198	2.81757	2.82449	2.84027	2.87094	2.88997	2.87071	2.89255	2.85965
2.2	2.23485	2.21169	2.23751	2.22019	2.21445	2.19753	2.19728	2.16451	2.21725	2.24695	2.27436	2.30253	2.30868	2.3298	2.35728	2.39034	2.41434	2.41257	2.44343	2.46896	2.48935	2.53413	2.54474	2.57264	2.54708	2.52733	2.57271	2.57034	2.56433	2.60672	2.59484	2.60103	2.61714	2.63778	2.67214	2.62346	2.6148	2.60573	2.64346	2.67597	2.66013	2.64379	2.63572	2.72306	2.72907	2.73834	2.71917	2.72107	2.7003
2.2	2.18794	2.18671	2.17733	2.21535	2.27212	2.33233	2.32102	2.36053	2.39748	2.4356	2.45956	2.53056	2.50379	2.5519	2.56611	2.61597	2.60661	2.57864	2.56665	2.60569	2.62482	2.65735	2.66484	2.67401	2.66802	2.6994	2.72526	2.74147	2.7828	2.80248	2.83523	2.84905	2.85486	2.87165	2.86649	2.81664	2.85037	2.87235	2.85587	2.82748	2.83708	2.83856	2.8278	2.78696	2.80124	2.75586	2.74774	2.75215	2.70423
2.2	2.20934	2.21145	2.21024	2.24682	2.27208	2.25189	2.29303	2.35061	2.41161	2.45052	2.45765	2.45813	2.51497	2.54063	2.55343	2.59378	2.61318	2.63388	2.6219	2.67488	2.70376	2.68959	2.68652	2.70183	2.72166	2.72569	2.72617	2.74177	2.73783	2.68104	2.67335	2.66002	2.69382	2.7199	2.71808	2.73751	2.7261	2.73416	2.73175	2.71458	2.71538	2.68583	2.73729	2.77481	2.76394	2.767	2.79145	2.76787	2.77888
2.2	2.1928	2.21019	2.22955	2.23023	2.27232	2.32425	2.33708	2.33835	2.35667	2.36348	2.41508	2.40698	2.40296	2.4247	2.44096	2.41481	2.4397	2.47418	2.49108	2.47895	2.47573	2.43834	2.46189	2.44315	2.45329	2.45986	2.46908	2.49516	2.50154	2.54992	2.55577	2.60661	2.62585	2.60011	2.57883	2.58046	2.6048	2.64841	2.67989	2.68981	2.71641	2.72452	2.7167	2.73309	2.72966	2.74313	2.77183	2.76835	2.77075
2.2	2.24117	2.24753	2.26048	2.30084	2.2973	2.29342	2.26633	2.28043	2.32973	2.29973	2.338	2.32101	2.3457	2.35449	2.36519	2.38472	2.41012	2.45195	2.48131	2.46712	2.47286	2.43711	2.47383	2.45112	2.48175	2.52599	2.54793	2.59924	2.56755	2.58394	2.58275	2.58267	2.55291	2.56869	2.56196	2.63239	2.63664	2.64693	2.66013	2.59417	2.60155	2.62145	2.66374	2.66742	2.69494	2.71844	2.68619	2.67823	2.66378
2.2	2.22683	2.20656	2.24437	2.28042	2.28445	2.29361	2.30453	2.33987	2.31023	2.33979	2.36133	2.3727	2.40183	2.43145	2.45493	2.45588	2.44984	2.38854	2.3924	2.41094	2.46398	2.48538	2.50197	2.54087	2.54165	2.52724	2.5478	2.56861	2.55445	2.55035	2.57294	2.57231	2.56811	2.57678	2.61482	2.65037	2.65858	2.64353	2.67461	2.66762	2.6934	2.73013	2.78807	2.75406	2.76039	2.8049	2.80992	2.82676	2.84146
2.2	2.20109	2.19334	2.18016	2.18372	2.19094	2.22585	2.23273	2.25998	2.23965	2.29321	2.32768	2.36574	2.38157	2.41766	2.40559	2.39926	2.40872	2.40424	2.41512	2.45481	2.48326	2.51009	2.4887	2.49143	2.56404	2.56651	2.59771	2.64354	2.64786	2.65521	2.6939	2.72055	2.7433	2.74887	2.76294	2.77596	2.74633	2.76624	2.74354	2.70302	2.67605	2.66944	2.69494	2.7001	2.70381	2.73546	2.70678	2.7414	2.771
2.2	2.21761	2.19636	2.25156	2.29725	2.33368	2.34577	2.36371	2.3675	2.38255	2.37839	2.42042	2.47317	2.49438	2.51329	2.55091	2.54	2.54012	2.54466	2.48126	2.50153	2.55123	2.5797	2.59329	2.61456	2.64489	2.62585	2.62345	2.64343	2.66656	2.64848	2.62307	2.63507	2.65082	2.60771	2.61004	2.62341	2.63946	2.68962	2.65768	2.65229	2.66206	2.65193	2.65098	2.68112	2.65989	2.71825	2.73164	2.73576	2.73815
2.2	2.27318	2.28724	2.32279	2.32317	2.33362	2.36607	2.4165	2.40913	2.45279	2.52559	2.53685	2.52893	2.55264	2.52941	2.58275	2.58455	2.53543	2.5305	2.54163	2.5111	2.50162	2.52899	2.57572	2.63002	2.60659	2.63627	2.66765	2.64882	2.64999	2.71535	2.77406	2.78828	2.79499	2.78904	2.80432	2.81079	2.82743	2.83442	2.84879	2.82617	2.78853	2.76497	2.74646	2.7336	2.72271	2.76217	2.78726	2.76758	2.79421
2.2	2.22963	2.21102	2.23638	2.28478	2.26442	2.30628	2.3021	2.32239	2.32442	2.35028	2.35921	2.38767	2.36622	2.39235	2.35382	2.37805	2.4165	2.46933	2.47791	2.50891	2.54606	2.5734	2.59072	2.56581	2.58815	2.61478	2.61381	2.68649	2.68852	2.74108	2.75672	2.77129	2.77873	2.78848	2.83803	2.86256	2.87351	2.84307	2.79996	2.7957	2.73868	2.74447	2.70977	2.71033	2.71117	2.76716	2.73033	2.70725	2.73722
2.2	2.20973	2.21592	2.22777	2.20202	2.21777	2.20592	2.21294	2.17069	2.23846	2.24726	2.26613	2.31829	2.33034	2.3589	2.38181	2.4187	2.44915	2.46855	2.49092	2.57299	2.58558	2.56616	2.58485	2.58951	2.64798	2.69857	2.66252	2.66817	2.65227	2.70318	2.7315	2.72955	2.72973	2.74499	2.76149	2.75294	2.75594	2.82938	2.84731	2.85034	2.88955	2.87394	2.90467	2.88247	2.90328	2.91856	2.95173	2.96178	2.94469
2.2	2.13907	2.16812	2.14021	2.14855	2.14502	2.1944	2.22137	2.24383	2.27484	2.28585	2.31739	2.38295	2.40277	2.43134	2.46229	2.48924	2.5158	2.54385	2.5879	2.60357	2.64562	2.63051	2.632	2.65164	2.63211	2.64816	2.65337	2.64815	2.65183	2.64732	2.64879	2.67356	2.69129	2.6739	2.66169	2.65403	2.69778	2.72812	2.7199	2.69736	2.72772	2.75691	2.73867	2.72421	2.75088	2.70589	2.73066	2.71068	2.72921
2.2	2.23992	2.25837	2.3022	2.30979	2.32588	2.37235	2.36989	2.40793	2.44167	2.49328	2.51625	2.54146	2.59496	2.6024	2.57447	2.55359	2.58315	2.57269	2.62055	2.63421	2.66253	2.69403	2.71843	2.71605	2.72613	2.73165	2.75847	2.72743	2.73643	2.73611	2.76957	2.78708	2.76971	2.75417	2.76086	2.82337	2.8077	2.84245	2.84362	2.81998	2.79334	2.77661	2.73883	2.74935	2.76514	2.78208	2.76935	2.72764	2.7517
2.2	2.19586	2.20298	2.17012	2.23023	2.24406	2.256	2.25516	2.29067	2.27576	2.28399	2.24613	2.25109	2.27518	2.29624	2.30195	2.33251	2.32209	2.341	2.33782	2.37143	2.35909	2.35911	2.38482	2.40957	2.41685	2.44436	2.43313	2.48198	2.5393	2.59073	2.65959	2.64027	2.60849	2.64361	2.65351	2.66284	2.64162	2.70117	2.73467	2.7654	2.78539	2.78055	2.82926	2.86115	2.8876	2.89176	2.84705	2.79953	2.76253
2.2	2.23692	2.22932	2.2065	2.23662	2.17874	2.19781	2.21831	2.2452	2.25657	2.28269	2.2791	2.28172	2.2899	2.31444	2.35382	2.38938	2.3608	2.36616	2.38874	2.36238	2.40244	2.43487	2.42612	2.50152	2.52135	2.61837	2.64537	2.58976	2.63951	2.63739	2.65563	2.67711	2.70775	2.72605	2.67076	2.6591	2.68443	2.7286	2.74282	2.72663	2.70912	2.68943	2.71622	2.71769	2.74034	2.72046	2.74853	2.75089	2.79993
2.2	2.24427	2.25071	2.26486	2.24673	2.24093	2.21681	2.25606	2.23173	2.30026	2.34216	2.37584	2.34659	2.34168	2.33232	2.36426	2.36611	2.41998	2.4472	2.44145	2.45805	2.44459	2.45809	2.4921	2.51367	2.52205	2.51706	2.48468	2.46569	2.44712	2.42516	2.4376	2.47184	2.48162	2.49993	2.53333	2.55434	2.53788	2.55362	2.58643	2.61073	2.62064	2.67028	2.63676	2.66221	2.65787	2.67576	2.65517	2.64264	2.63936
2.2	2.16417	2.13837	2.10011	2.10649	2.14446	2.1106	2.06443	2.04579	2.0964	2.1313	2.13869	2.1435	2.15104	2.21544	2.24322	2.26557	2.28437	2.33779	2.41722	2.45719	2.52399	2.51959	2.58485	2.59177	2.56948	2.59137	2.61202	2.62093	2.62019	2.64398	2.63558	2.65338	2.66868	2.66986	2.68914	2.67685	2.68629	2.70169	2.69538	2.68401	2.70868	2.72064	2.73647	2.71991	2.71123	2.73344	2.75145	2.75277	2.72246
2.2	2.20091	2.21384	2.20964	2.22407	2.23107	2.2077	2.22434	2.24516	2.31074	2.36421	2.41221	2.42746	2.39463	2.40792	2.45343	2.46137	2.43886	2.47007	2.51839	2.52661	2.55385	2.56232	2.56209	2.53037	2.46274	2.42755	2.44499	2.47312	2.46196	2.45059	2.42796	2.50557	2.51682	2.50152	2.53779	2.53787	2.54233	2.56945	2.56518	2.5203	2.55669	2.55834	2.56404	2.60641	2.60433	2.5726	2.61784	2.59241	2.57517
2.2	2.20833	2.21097	2.20193	2.20742	2.18421	2.19555	2.19446	2.21424	2.21713	2.19886	2.20313	2.27078	2.26877	2.2813	2.29039	2.25821	2.2706	2.27651	2.32434	2.29887	2.34567	2.42079	2.41048	2.39117	2.41145	2.43767	2.46781	2.4827	2.50357	2.52527	2.57153	2.56968	2.54961	2.56513	2.6183	2.59638	2.61637	2.62617	2.66123	2.63974	2.66117	2.69095	2.75173	2.75936	2.77762	2.77334	2.81958	2.83465	2.78666
2.2	2.20858	2.20423	2.15822	2.17425	2.17879	2.18158	2.21476	2.23349	2.2902	2.29126	2.30394	2.33464	2.33901	2.35861	2.37974	2.34226	2.32597	2.37938	2.35731	2.39613	2.41313	2.49281	2.53133	2.53778	2.54137	2.5424	2.54728	2.55504	2.56247	2.57995	2.61176	2.57561	2.61883	2.65356	2.63248	2.62	2.64223	2.61798	2.62814	2.58046	2.63497	2.60552	2.60507	2.59769	2.64387	2.65004	2.61909	2.58849	2.59722
2.2	2.21936	2.20686	2.21509	2.19969	2.19791	2.23985	2.21191	2.17032	2.22435	2.22504	2.26089	2.2702	2.25394	2.2612	2.29881	2.37058	2.37717	2.38438	2.39954	2.45827	2.49677	2.4993	2.51873	2.57636	2.58543	2.59914	2.5793	2.60273	2.58944	2.59471	2.60045	2.61639	2.68059	2.67646	2.68606	2.71191	2.72186	2.74903	2.73172	2.75635	2.74229	2.74482	2.7185	2.73136	2.75566	2.75863	2.73557	2.71925	2.67338
2.2	2.24873	2.25676	2.29928	2.33383	2.29893	2.30757	2.3384	2.32867	2.36948	2.38595	2.3882	2.38461	2.39417	2.42709	2.48936	2.52649	2.50762	2.53648	2.50056	2.5125	2.51729	2.55156	2.58584	2.58851	2.57015	2.57264	2.57677	2.56697	2.61855	2.58248	2.56124	2.56411	2.58674	2.56878	2.56244	2.60845	2.62685	2.63286	2.61788	2.62534	2.61191	2.62849	2.60702	2.62159	2.62764	2.62604	2.64596	2.63758	2.64528
2.2	2.23197	2.26285	2.30914	2.3035	2.28042	2.31113	2.31664	2.34078	2.36969	2.37073	2.41448	2.48547	2.52752	2.53329	2.59779	2.58895	2.6364	2.61468	2.62157	2.645	2.67347	2.71468	2.6939	2.69203	2.70766	2.70018	2.70777	2.71286	2.73852	2.75877	2.78417	2.69235	2.69104	2.73674	2.7526	2.72331	2.63997	2.60432	2.66311	2.72375	2.75863	2.80138	2.77099	2.80337	2.81293	2.80207	2.80362	2.8411	2.79326
2.2	2.19193	2.19045	2.17767	2.18838	2.17566	2.24838	2.2417	2.29103	2.31673	2.38086	2.33351	2.35039	2.3733	2.37403	2.39191	2.3488	2.38605	2.47581	2.44874	2.48475	2.52824	2.52244	2.5384	2.53572	2.56557	2.55671	2.56451	2.61371	2.62231	2.64086	2.67093	2.69709	2.7599	2.82121	2.80255	2.8005	2.78848	2.76704	2.70938	2.68422	2.73488	2.69849	2.67159	2.66765	2.68865	2.70076	2.75609	2.77362	2.8132
2.2	2.17528	2.16201	2.16514	2.23225	2.28683	2.25754	2.28751	2.28039	2.28533	2.29376	2.32163	2.34366	2.37305	2.38223	2.39197	2.42922	2.46822	2.47234	2.53535	2.54624	2.6217	2.61091	2.60964	2.62843	2.64337	2.64193	2.64805	2.66961	2.66636	2.68377	2.71338	2.76975	2.74721	2.758	2.77279	2.75315	2.71835	2.76412	2.74368	2.75949	2.76747	2.75429	2.74246	2.77546	2.77544	2.77619	2.79885	2.79726	2.79558
2.2	2.19618	2.20588	2.1978	2.22779	2.23852	2.24187	2.22903	2.2521	2.27059	2.3155	2.34784	2.30687	2.30632	2.34822	2.36731	2.39944	2.42608	2.48443	2.5081	2.56845	2.56181	2.59292	2.55403	2.51787	2.52478	2.51213	2.55228	2.58638	2.60818	2.61859	2.62878	2.64429	2.6595	2.69222	2.65966	2.66799	2.71694	2.71873	2.74421	2.75412	2.7717	2.76786	2.80259	2.78638	2.8058	2.7734	2.72023	2.72224	2.73489
2.2	2.23207	2.21108	2.20052	2.27298	2.28981	2.30162	2.24805	2.26897	2.29299	2.34147	2.35521	2.38418	2.39907	2.42177	2.43192	2.44017	2.42906	2.47834	2.4811	2.49575	2.5248	2.50931	2.54827	2.51813	2.51811	2.5191	2.52991	2.55496	2.58159	2.59801	2.62705	2.60784	2.64104	2.63547	2.63747	2.63684	2.61852	2.61113	2.59225	2.57357	2.60612	2.64934	2.6409	2.64111	2.61232	2.60901	2.613	2.58437	2.57138
2.2	2.21386	2.19345	2.20347	2.252	2.2654	2.27914	2.32679	2.31265	2.29866	2.32788	2.33309	2.3499	2.36666	2.42788	2.44153	2.45995	2.53514	2.56919	2.59887	2.59034	2.57309	2.57834	2.54612	2.62824	2.61299	2.59899	2.62333	2.63131	2.65316	2.67865	2.69636	2.70349	2.73874	2.77649	2.82134	2.87483	2.90495	2.90329	2.91747	2.92425	2.9379	2.92492	2.96426	2.99668	3.00868	2.96229	2.96097	2.94059	2.90943
2.2	2.22754	2.20976	2.22976	2.21215	2.24472	2.31008	2.32501	2.31422	2.34848	2.36387	2.38479	2.38752	2.43084	2.44938	2.47838	2.51311	2.53294	2.53381	2.56899	2.61552	2.60981	2.65041	2.65071	2.65325	2.6869	2.69806	2.67879	2.69625	2.72434	2.73644	2.7762	2.82743	2.84523	2.80055	2.79661	2.79841	2.80926	2.82722	2.83976	2.86202	2.86738	2.92792	2.91742	2.91353	2.88714	2.91003	2.93088	2.93191	2.92412
2.2	2.20477	2.22066	2.18107	2.22927	2.24314	2.2672	2.30111	2.3046	2.33026	2.38099	2.37511	2.43351	2.40088	2.40878	2.44142	2.42897	2.46254	2.52291	2.51279	2.51885	2.47991	2.46539	2.47263	2.52589	2.54101	2.54742	2.5443	2.58575	2.6135	2.61057	2.65811	2.67156	2.66677	2.67309	2.67644	2.66356	2.68226	2.70685	2.69795	2.70162	2.75594	2.74522	2.7675	2.80604	2.82786	2.79149	2.78727	2.80303	2.8175
2.2	2.20748	2.23072	2.25986	2.2514	2.28164	2.30839	2.32529	2.3261	2.33304	2.34764	2.3387	2.34686	2.41836	2.43707	2.43334	2.48869	2.48455	2.51361	2.49871	2.49439	2.50555	2.50704	2.53331	2.50423	2.51994	2.52803	2.53369	2.56479	2.56169	2.56418	2.56195	2.60137	2.6374	2.69985	2.73608	2.73883	2.71919	2.74039	2.75671	2.78067	2.77094	2.76595	2.79712	2.78406	2.78379	2.79495	2.80721	2.77814	2.77875
2.2	2.21014	2.2187	2.24007	2.24944	2.2314	2.21697	2.26045	2.27334	2.30808	2.37774	2.37335	2.39239	2.4149	2.44919	2.45309	2.50425	2.55806	2.53624	2.5524	2.60602	2.55582	2.55669	2.56624	2.59474	2.60128	2.58035	2.60406	2.6011	2.58742	2.57599	2.61484	2.56791	2.58363	2.59803	2.58237	2.57652	2.61535	2.57836	2.634	2.61907	2.65899	2.66448	2.67442	2.62814	2.58622	2.57239	2.55721	2.56628	2.59002
2.2	2.15831	2.23051	2.25977	2.24698	2.28647	2.29712	2.2971	2.29923	2.31033	2.29802	2.28828	2.33033	2.38851	2.36989	2.35489	2.38313	2.39207	2.41398	2.43227	2.37609	2.40347	2.38287	2.38665	2.41132	2.45281	2.45785	2.50259	2.5124	2.5479	2.58206	2.58614	2.57399	2.58718	2.55885	2.59107	2.60917	2.61971	2.62906	2.62216	2.61974	2.61608	2.62883	2.63496	2.6764	2.70302	2.7071	2.72434	2.7177	2.71019
2.2	2.17104	2.18746	2.20624	2.21553	2.17009	2.19109	2.15961	2.15413	2.21657	2.25331	2.29141	2.2793	2.25897	2.27823	2.32272	2.30604	2.32464	2.33151	2.39218	2.42694	2.46637	2.50002	2.52933	2.57169	2.58512	2.57747	2.59425	2.63513	2.63006	2.6601	2.67427	2.6832	2.68206	2.70341	2.70369	2.74254	2.74956	2.73324	2.68325	2.70676	2.69028	2.68594	2.70819	2.7489	2.72251	2.66091	2.64095	2.62174	2.6093
2.2	2.18724	2.20419	2.19327	2.19003	2.25359	2.28276	2.27506	2.25918	2.29384	2.38195	2.39603	2.3677	2.4192	2.43824	2.46689	2.48873	2.51934	2.55131	2.54752	2.58126	2.5563	2.58412	2.57781	2.59526	2.58782	2.58397	2.60172	2.59844	2.60861	2.63298	2.68298	2.66916	2.67861	2.69434	2.70668	2.73114	2.74989	2.76973	2.79659	2.80782	2.80581	2.80244	2.78733	2.75819	2.73302	2.75032	2.71461	2.73041	2.74033
2.2	2.19888	2.20516	2.1979	2.21914	2.21613	2.23963	2.24409	2.2368	2.27059	2.24594	2.25438	2.25814	2.30196	2.31469	2.3365	2.38925	2.44668	2.4873	2.51793	2.50794	2.55135	2.52504	2.55678	2.55903	2.54432	2.55228	2.57379	2.61647	2.59338	2.60366	2.64176	2.67857	2.70512	2.69829	2.71602	2.71798	2.68634	2.74287	2.7336	2.75402	2.78773	2.7774	2.77965	2.7795	2.7117	2.72613	2.74491	2.75376	2.77056
2.2	2.21165	2.24197	2.24863	2.28048	2.31183	2.36437	2.38991	2.39575	2.38608	2.36999	2.36166	2.43982	2.45726	2.44871	2.48682	2.46854	2.50463	2.52451	2.59042	2.59006	2.56794	2.59619	2.6413	2.66192	2.68588	2.70339	2.75049	2.77107	2.77611	2.73827	2.75545	2.72884	2.70187	2.76853	2.76625	2.77422	2.71363	2.70227	2.73901	2.76782	2.73269	2.74651	2.75251	2.74786	2.74841	2.75013	2.72751	2.73623	2.76736
2.2	2.25022	2.29218	2.26917	2.23801	2.27538	2.29371	2.27369	2.28187	2.31732	2.35595	2.41091	2.42377	2.45628	2.47717	2.48632	2.49862	2.53763	2.49404	2.52153	2.52176	2.52149	2.52891	2.54036	2.54007	2.5408	2.56324	2.53665	2.56178	2.5782	2.58779	2.6303	2.64952	2.62532	2.65958	2.62078	2.60283	2.61468	2.63921	2.64697	2.61905	2.59379	2.61381	2.66162	2.65079	2.64838	2.70915	2.74981	2.79551	2.7536
1.5	1.50676	1.41544	1.43143	1.40479	1.4148	1.36152	1.34025	1.35103	1.34917	1.29877	1.26426	1.22904	1.18726	1.16485	1.1551	1.10075	1.08329	1.08833	1.04612	1.04663	1.05391	1.02484	0.995443	0.982923	0.961787	0.962656	0.942046	0.960157	1.00264	1.0373	1.05187	1.05801	1.05629	1.0928	1.07111	1.05733	1.06922	1.06746	1.08863	1.1171	1.08136	1.09005	1.11281	1.0736	1.13423	1.1196	1.12685	1.14346	1.15178
1.5	1.50642	1.50796	1.49356	1.49868	1.49373	1.52335	1.53203	1.5055	1.47205	1.46484	1.42388	1.41819	1.36847	1.36879	1.3305	1.32358	1.27798	1.2663	1.20371	1.18778	1.16726	1.13955	1.11627	1.14413	1.13126	1.14187	1.15199	1.13594	1.12783	1.18508	1.19126	1.18263	1.19049	1.21081	1.19941	1.18062	1.20722	1.18892	1.18125	1.15628	1.20294	1.18583	1.18764	1.10372	1.10197	1.08827	1.07382	1.07729	1.12726
1.5	1.51455	1.49581	1.49944	1.5021	1.57265	1.55909	1.56794	1.54331	1.50013	1.44974	1.41475	1.38761	1.33447	1.31973	1.32947	1.31059	1.29663	1.21651	1.21245	1.19794	1.16226	1.2009	1.19607	1.20556	1.19386	1.17089	1.18841	1.15389	1.15861	1.1745	1.18324	1.14627	1.12273	1.14148	1.11366	1.10096	1.08306	1.06223	1.07699	1.05487	1.08562	1.10623	1.09868	1.1339	1.1625	1.18957	1.23232	1.279	1.34999
1.5	1.49138	1.51427	1.49045	1.48809	1.48456	1.49029	1.46517	1.46034	1.38156	1.38873	1.3622	1.33553	1.29194	1.25335	1.22529	1.2104	1.18865	1.14306	1.14295	1.11034	1.09162	1.11588	1.13153	1.13961	1.11895	1.1249	1.14128	1.16778	1.18626	1.18342	1.19797	1.15823	1.15156	1.17174	1.1369	1.12932	1.13063	1.09855	1.0333	1.04631	1.04415	1.02368	1.04088	1.06573	1.1174	1.09556	1.10715	1.10398	1.08198
1.5	1.46209	1.43562	1.4379	1.43572	1.42884	1.43068	1.43579	1.36143	1.32872	1.30661	1.3159	1.33323	1.31679	1.25357	1.24738	1.22195	1.23097	1.20032	1.18087	1.20656	1.16693	1.11897	1.1307	1.13351	1.16344	1.1284	1.17172	1.1729	1.14008	1.17835	1.17447	1.16486	1.16253	1.15727	1.16229	1.1708	1.12838	1.12629	1.08206	1.07588	1.06295	1.10061	1.11738	1.08588	1.05523	1.06247	1.02225	1.07075	1.05678
1.5	1.49128	1.53894	1.56025	1.58848	1.58307	1.52407	1.53559	1.54791	1.51537	1.48118	1.46259	1.43801	1.47789	1.49117	1.44216	1.41389	1.40361	1.37746	1.35931	1.36321	1.33591	1.33334	1.29292	1.28981	1.29633	1.28853	1.23626	1.19532	1.19699	1.21112	1.21088	1.17528	1.18956	1.16498	1.16299	1.15854	1.15787	1.13415	1.17804	1.23015	1.18677	1.1841	1.1643	1.1629	1.12713	1.13876	1.0793	1.04802	1.03647
1.5	1.49206	1.49675	1.47339	1.46432	1.48642	1.52208	1.47089	1.45949	1.47639	1.47464	1.47675	1.41131	1.41368	1.36573	1.34102	1.30522	1.31516	1.29843	1.25949	1.23918	1.21688	1.21607	1.22977	1.11606	1.12084	1.10542	1.09579	1.1127	1.12965	1.18682	1.21722	1.20045	1.2409	1.24334	1.19987	1.19552	1.18461	1.21384	1.22404	1.21368	1.21737	1.16278	1.12741	1.12145	1.09392	1.09476	1.08316	1.07791	1.00587
1.5	1.51767	1.49515	1.50067	1.46255	1.44104	1.40471	1.36755	1.36884	1.33919	1.35742	1.32301	1.33641	1.29313	1.27612	1.23342	1.20176	1.16306	1.14633	1.13261	1.12453	1.11553	1.13042	1.10659	1.07775	1.10547	1.10618	1.07117	1.06967	1.04846	1.03193	1.04535	1.02781	1.02476	1.04262	1.07342	1.07507	1.04201	1.01211	0.997793	1.00529	0.964264	0.961666	1.00357	1.02491	1.04833	1.07867	1.07708	1.08255	1.07159
1.5	1.5048	1.49563	1.49771	1.47968	1.52286	1.53996	1.54493	1.57839	1.58776	1.57856	1.55888	1.53353	1.5405	1.52173	1.5275	1.50944	1.46627	1.4522	1.48162	1.44371	1.4273	1.41596	1.35149	1.30692	1.28065	1.28824	1.27471	1.22913	1.20486	1.27773	1.29331	1.26976	1.26787	1.22985	1.22085	1.22523	1.22627	1.1771	1.16466	1.16108	1.15991	1.18431	1.14252	1.1391	1.16035	1.11226	1.11164	1.10144	1.09939
1.5	1.52122	1.51151	1.48655	1.50536	1.48275	1.47448	1.46872	1.46195	1.40038	1.36474	1.33683	1.29775	1.22642	1.2447	1.21713	1.16785	1.17957	1.17178	1.19857	1.20456	1.13238	1.12544	1.10956	1.12645	1.14395	1.12015	1.10513	1.1333	1.14456	1.12256	1.1346	1.08755	1.08836	1.07011	1.0453	1.06174	1.07882	1.07307	1.06093	1.07573	1.06047	1.05335	1.03205	1.05455	1.04448	0.989072	0.965414	0.931764	0.932202
1.5	1.48733	1.4885	1.49769	1.52095	1.49909	1.46237	1.43789	1.44544	1.46025	1.41213	1.35868	1.3803	1.34882	1.36368	1.39812	1.38329	1.36149	1.33055	1.32634	1.30303	1.28416	1.27651	1.24205	1.20855	1.16298	1.16123	1.14317	1.12596	1.12993	1.1157	1.1323	1.12079	1.12338	1.16802	1.1894	1.1574	1.14564	1.13377	1.11094	1.08714	1.11334	1.1337	1.11994	1.15701	1.13324	1.14608	1.11405	1.17377	1.2053
1.5	1.49042	1.5152	1.45629	1.42373	1.43141	1.3799	1.37835	1.35372	1.31882	1.35069	1.34933	1.33529	1.29857	1.28323	1.25706	1.2633	1.25416	1.26307	1.24606	1.18993	1.20558	1.14783	1.12272	1.12485	1.14916	1.16664	1.12637	1.15591	1.16588	1.16371	1.14052	1.13584	1.09038	1.09509	1.09912	1.10097	1.12838	1.1279	1.10169	1.10342	1.07448	1.04705	1.08868	1.1036	1.06528	1.07331	1.07326	1.07165	1.02125
1.5	1.48765	1.47458	1.4887	1.44859	1.44765	1.43956	1.44293	1.46128	1.45753	1.44717	1.40707	1.36977	1.32807	1.2872	1.28498	1.25905	1.21162	1.19285	1.16195	1.13006	1.10327	1.06405	1.07296	1.10086	1.07465	1.10066	1.10768	1.12954	1.16352	1.17321	1.1855	1.13769	1.0942	1.08482	1.06889	1.06279	1.04593	1.0431	1.03463	1.0202	1.03285	0.993746	0.980092	0.902439	0.938735	0.983282	1.0316	1.04266	1.01741
1.5	1.53473	1.49968	1.53062	1.5409	1.50914	1.4312	1.43332	1.41229	1.42921	1.41294	1.34363	1.29328	1.28636	1.27185	1.24703	1.22306	1.18557	1.19609	1.16721	1.11006	1.07295	1.09853	1.0792	1.06753	1.07387	1.08637	1.12774	1.12483	1.14519	1.10976	1.09415	1.07544	1.06652	1.04583	1.04885	1.0408	1.03137	1.0443	1.04521	1.04251	1.03451	1.08857	1.09269	1.06345	1.05941	1.04591	1.06368	1.06762	1.03953
1.5	1.51699	1.46287	1.42987	1.39653	1.36197	1.34621	1.37173	1.325	1.30835	1.28912	1.27918	1.22577	1.19481	1.12738	1.12324	1.16275	1.18114	1.18065	1.16758	1.16056	1.10722	1.11392	1.10885	1.10637	1.10597	1.1124	1.10762	1.12144	1.11314	1.0754	1.1006	1.09655	1.09165	1.04181	1.04179	1.0083	0.980292	1.03262	1.00732	0.992952	1.02035	1.0087	1.02574	1.04016	1.06296	1.0288	1.05417	1.01089	1.039
1.5	1.47345	1.46921	1.44689	1.48065	1.44115	1.43223	1.40828	1.40163	1.37411	1.3529	1.33556	1.31034	1.29874	1.31153	1.32003	1.29469	1.26954	1.28316	1.33129	1.29425	1.22627	1.22117	1.23093	1.22798	1.23631	1.24763	1.25388	1.24926	1.1909	1.21726	1.20053	1.18548	1.18926	1.16862	1.18835	1.18513	1.1687	1.15498	1.12791	1.11937	1.08105	1.04053	1.03027	1.01	0.989168	0.997467	1.02159	0.995039	0.993831
1.5	1.45744	1.48356	1.46024	1.43596	1.45514	1.4877	1.49583	1.51811	1.54715	1.51586	1.49495	1.45902	1.48519	1.41567	1.34824	1.36904	1.35314	1.32206	1.28339	1.24169	1.28981	1.29811	1.26512	1.22689	1.18776	1.18044	1.22824	1.21745	1.21697	1.21958	1.18475	1.1509	1.14326	1.13207	1.11495	1.13557	1.11057	1.14307	1.09288	1.13373	1.09719	1.07156	1.06626	1.09158	1.06956	1.082	1.07072	1.02829	1.04392
1.5	1.51786	1.52559	1.5127	1.50875	1.53201	1.60479	1.61516	1.59733	1.62471	1.56764	1.60688	1.59256	1.59825	1.59923	1.57036	1.56723	1.54067	1.51163	1.51838	1.54498	1.56144	1.53569	1.50147	1.4684	1.44548	1.46032	1.44071	1.40049	1.3531	1.35635	1.35223	1.35014	1.33473	1.32484	1.24898	1.22631	1.17064	1.15396	1.16241	1.1451	1.1666	1.14872	1.12522	1.09631	1.05666	1.09383	1.1273	1.1363	1.12301
1.5	1.49639	1.45514	1.44433	1.41398	1.4048	1.37165	1.31833	1.32353	1.32052	1.30718	1.27577	1.24769	1.24955	1.25254	1.20974	1.21273	1.22751	1.20686	1.193	1.14417	1.14177	1.17983	1.19356	1.22654	1.22643	1.20752	1.21867	1.22397	1.19116	1.1497	1.14271	1.11717	1.10217	1.13402	1.08826	1.10667	1.08069	1.09727	1.07693	1.09535	1.10815	1.12507	1.10529	1.10342	1.09714	1.07144	1.06703	1.1386	1.13719
1.5	1.47192	1.4503	1.46931	1.44788	1.44112	1.43086	1.39952	1.35171	1.30055	1.30276	1.27032	1.25711	1.28426	1.2507	1.24432	1.2499	1.19613	1.18015	1.19281	1.18979	1.19879	1.20044	1.19115	1.15829	1.1435	1.12151	1.1031	1.14826	1.14409	1.12358	1.13225	1.13788	1.1198	1.11384	1.09327	1.11951	1.15461	1.15774	1.18486	1.19169	1.19356	1.20986	1.20136	1.17799	1.16969	1.1563	1.1563	1.14593	1.1268
1.5	1.47003	1.48603	1.44276	1.45512	1.44302	1.43953	1.44992	1.49645	1.50231	1.50272	1.46655	1.46431	1.42455	1.4055	1.44568	1.39734	1.37076	1.3527	1.35169	1.31189	1.27488	1.23746	1.1767	1.17072	1.19212	1.17986	1.14571	1.16725	1.17732	1.17879	1.13879	1.12068	1.14513	1.16052	1.17716	1.18071	1.18856	1.18987	1.19463	1.19053	1.13518	1.13622	1.1218	1.08812	1.08826	1.08167	1.13594	1.13974	1.10511
1.5	1.48882	1.45133	1.4088	1.40324	1.37204	1.37626	1.30019	1.25325	1.22802	1.20909	1.18047	1.18701	1.20463	1.22824	1.24807	1.23793	1.26894	1.29805	1.27857	1.26088	1.31171	1.2903	1.31164	1.27674	1.23019	1.19583	1.15759	1.1559	1.17885	1.13772	1.13458	1.18696	1.18917	1.20092	1.17979	1.12918	1.16572	1.13851	1.15801	1.152	1.16032	1.13547	1.16129	1.17463	1.20874	1.22489	1.18161	1.18289	1.1836
1.5	1.48629	1.4586	1.4333	1.44003	1.4382	1.421	1.39922	1.40442	1.40091	1.31155	1.2976	1.33239	1.31719	1.268	1.27426	1.29344	1.33112	1.35604	1.31999	1.34723	1.33051	1.37425	1.35775	1.36433	1.34099	1.326	1.33472	1.30886	1.29855	1.31103	1.29295	1.28919	1.30215	1.32035	1.3121	1.30718	1.31428	1.25296	1.23192	1.22306	1.24452	1.19619	1.19514	1.201	1.1976	1.17222	1.188	1.20348	1.21294
1.5	1.48268	1.50552	1.51549	1.5504	1.51084	1.52573	1.48845	1.49613	1.45	1.46221	1.43272	1.43193	1.41774	1.40203	1.43586	1.45767	1.39284	1.36825	1.32816	1.30451	1.27165	1.25664	1.28994	1.25897	1.22905	1.19677	1.21226	1.13495	1.16398	1.17092	1.17906	1.1265	1.1361	1.1072	1.11238	1.02026	1.02478	1.04549	1.03157	1.03655	1.03285	1.04016	0.998535	0.994067	1.00361	1.00061	1.00404	1.04992	1.05008
1.5	1.5038	1.56945	1.54741	1.53808	1.507	1.51889	1.48104	1.49488	1.50389	1.48085	1.4845	1.44918	1.43837	1.39731	1.37417	1.38139	1.38474	1.35138	1.30924	1.29022	1.2842	1.25615	1.21141	1.21149	1.22711	1.22915	1.21442	1.2237	1.20522	1.16905	1.1476	1.14688	1.0842	1.07568	1.09524	1.10897	1.13655	1.13682	1.10851	1.08928	1.12889	1.13787	1.12008	1.0934	1.05472	1.09822	1.11231	1.07636	1.09847
1.5	1.47112	1.46954	1.49205	1.4463	1.46676	1.45551	1.45862	1.46536	1.40029	1.40998	1.35212	1.29857	1.27992	1.28636	1.29201	1.2963	1.29561	1.2365	1.25373	1.26714	1.21011	1.22413	1.21353	1.22384	1.21458	1.22893	1.21187	1.17254	1.19486	1.20878	1.21947	1.21516	1.21173	1.19645	1.18069	1.17129	1.17123	1.14824	1.17797	1.18557	1.16741	1.15627	1.14816	1.0881	1.07436	1.01567	1.01077	1.05887	1.09635
1.5	1.5133	1.48229	1.46357	1.442	1.41499	1.37318	1.39012	1.37018	1.3445	1.33876	1.3639	1.34494	1.31584	1.28771	1.25028	1.22396	1.21976	1.21429	1.23	1.23241	1.18006	1.15036	1.13844	1.08927	1.06005	1.00994	1.03336	1.02801	1.01395	0.977495	0.952018	0.944657	0.95102	0.931458	0.949743	0.976137	0.994967	0.938604	0.992994	0.969692	0.945062	0.962564	0.981533	0.977937	1.01498	1.0683	1.06567	1.07439	1.06529
1.5	1.47081	1.43966	1.39652	1.34505	1.35379	1.35806	1.30454	1.28296	1.27447	1.2953	1.28959	1.28186	1.2388	1.2831	1.27654	1.22852	1.26013	1.21435	1.21738	1.16756	1.1359	1.10218	1.10889	1.11561	1.12526	1.13551	1.15301	1.13511	1.16581	1.12049	1.11914	1.12	1.14178	1.10078	1.12903	1.17968	1.19499	1.19686	1.18665	1.21291	1.20486	1.19138	1.1766	1.13826	1.18358	1.13772	1.143	1.12754	1.09406
1.5	1.45582	1.47287	1.48643	1.44869	1.40311	1.37568	1.35764	1.34887	1.32072	1.31027	1.31198	1.26853	1.25315	1.24842	1.23141	1.27088	1.26046	1.24558	1.25618	1.2394	1.23594	1.20979	1.25092	1.25091	1.22382	1.22174	1.21228	1.15899	1.20324	1.19085	1.18316	1.18179	1.18616	1.18755	1.17245	1.15007	1.15472	1.16908	1.16563	1.1565	1.13538	1.07225	1.05669	1.08247	1.05331	1.06093	1.02634	0.993888	1.0026
1.5	1.54176	1.51653	1.50775	1.47931	1.50321	1.46421	1.42603	1.36503	1.40394	1.38471	1.3597	1.33631	1.31018	1.28457	1.29599	1.26899	1.23852	1.20792	1.18544	1.1369	1.15757	1.14202	1.12932	1.11229	1.08912	1.09011	1.08085	1.03806	1.02447	1.0436	1.05486	1.06835	1.04721	1.0574	1.03612	1.05802	1.0804	1.06278	1.06388	1.09407	1.08762	1.1354	1.16104	1.14703	1.154	1.19495	1.19879	1.15161	1.18327
1.5	1.47729	1.41141	1.37388	1.39005	1.41297	1.36211	1.32969	1.31006	1.31561	1.28462	1.23226	1.24275	1.26284	1.2439	1.24387	1.20934	1.19473	1.17894	1.1541	1.18088	1.20609	1.19465	1.17962	1.17281	1.1862	1.18177	1.17251	1.13104	1.11649	1.15067	1.16718	1.17921	1.13001	1.12652	1.12576	1.10366	1.11997	1.14118	1.13939	1.16611	1.1644	1.18879	1.16043	1.17165	1.15722	1.18801	1.17676	1.20525	1.1901
1.5	1.47687	1.49623	1.47495	1.45311	1.48534	1.50201	1.50147	1.47172	1.46061	1.44213	1.44967	1.4176	1.37642	1.36405	1.37834	1.37143	1.40927	1.40065	1.39629	1.34	1.2887	1.24186	1.26513	1.24835	1.26364	1.26927	1.28751	1.24293	1.23947	1.23023	1.22884	1.22031	1.19356	1.22139	1.18961	1.16168	1.1562	1.17579	1.18703	1.20091	1.10915	1.09777	1.09462	1.07125	1.07022	1.0581	1.07751	1.07628	1.07143
1.5	1.48015	1.51293	1.55861	1.59771	1.52959	1.54765	1.54399	1.53013	1.49451	1.47627	1.44531	1.43665	1.41124	1.40733	1.36477	1.32269	1.28387	1.28755	1.28065	1.27147	1.31273	1.31364	1.31454	1.27933	1.2698	1.25332	1.27975	1.2169	1.21213	1.22116	1.21437	1.23668	1.21964	1.1589	1.17598	1.15574	1.11222	1.10669	1.06459	1.08759	1.06922	1.11354	1.08518	1.05359	1.06642	1.1158	1.05959	1.08151	1.11177
1.5	1.51821	1.52709	1.49044	1.48668	1.5034	1.47166	1.45001	1.41061	1.37854	1.3559	1.35341	1.36231	1.33556	1.35184	1.37541	1.39287	1.37539	1.3469	1.29743	1.21867	1.2446	1.21278	1.21233	1.1865	1.22354	1.20376	1.17659	1.16927	1.10676	1.11191	1.15496	1.13746	1.10823	1.15204	1.16054	1.15693	1.1489	1.1163	1.13759	1.17597	1.16221	1.16155	1.18013	1.14977	1.16958	1.20461	1.19098	1.18081	1.15027
1.5	1.46724	1.47978	1.4947	1.54179	1.51693	1.51248	1.4934	1.4898	1.48423	1.47988	1.4442	1.44405	1.39203	1.38663	1.37045	1.31696	1.2945	1.3146	1.31952	1.27491	1.27231	1.2381	1.17872	1.16396	1.1582	1.12791	1.12929	1.12388	1.14094	1.14795	1.17742	1.16408	1.18358	1.18598	1.17437	1.21001	1.1956	1.14973	1.14649	1.14564	1.13287	1.11562	1.10975	1.07627	1.0713	1.06176	1.08823	1.08423	1.10642
1.5	1.51603	1.50591	1.51261	1.51528	1.55649	1.53758	1.52572	1.57196	1.55284	1.54794	1.54639	1.49166	1.47198	1.46882	1.46743	1.44819	1.43436	1.46644	1.44807	1.45635	1.4559	1.43002	1.42876	1.39856	1.36856	1.37825	1.34182	1.31955	1.31807	1.3463	1.34451	1.32908	1.32797	1.27544	1.25868	1.22444	1.19687	1.14262	1.10432	1.10864	1.1071	1.10061	1.1291	1.12763	1.13355	1.09336	1.04114	1.0371	1.05522
1.5	1.47973	1.46982	1.51856	1.55624	1.58773	1.58615	1.56705	1.51716	1.48974	1.47773	1.48777	1.4273	1.40435	1.39273	1.28738	1.30918	1.28536	1.29264	1.29531	1.25207	1.24463	1.23587	1.23732	1.25529	1.25572	1.23415	1.20713	1.13702	1.11605	1.04302	1.038	1.02813	1.02205	1.00916	1.02764	1.04672	1.04564	1.04483	1.06468	1.09258	1.09875	1.07491	1.08062	1.12829	1.17566	1.16826	1.16115	1.147	1.15966
1.5	1.46875	1.4211	1.40039	1.38437	1.37189	1.37265	1.33948	1.27563	1.28141	1.25261	1.26617	1.23344	1.23007	1.2113	1.17887	1.20134	1.19076	1.18951	1.1849	1.189	1.18773	1.175	1.21724	1.17506	1.1352	1.16579	1.11848	1.12303	1.1451	1.07989	1.0962	1.12116	1.11735	1.08395	1.0922	1.11168	1.11014	1.11982	1.08514	1.06171	1.02544	1.03935	1.06919	1.06057	1.04288	1.04248	1.07735	1.0243	1.05283
1.5	1.44996	1.50762	1.54201	1.55308	1.53977	1.5279	1.51912	1.47984	1.45007	1.49846	1.44139	1.44878	1.41365	1.36992	1.35955	1.35059	1.30679	1.34628	1.34237	1.34691	1.28955	1.26092	1.21986	1.19009	1.17331	1.16127	1.19982	1.17804	1.17489	1.1147	1.0947	1.07035	1.08344	1.07803	1.09793	1.06808	1.08713	1.15145	1.13545	1.13075	1.10237	1.17107	1.12222	1.08728	1.05336	1.02764	1.00449	1.00508	1.0536
1.5	1.50137	1.48026	1.4595	1.40382	1.30356	1.27824	1.24657	1.29258	1.30266	1.29594	1.27976	1.29829	1.27679	1.23641	1.21091	1.19102	1.17743	1.19015	1.18159	1.19842	1.21452	1.18165	1.19155	1.17789	1.18583	1.15517	1.18367	1.17876	1.15687	1.14787	1.14562	1.14238	1.18738	1.20146	1.12539	1.118	1.12969	1.1591	1.1112	1.13806	1.10894	1.14705	1.17733	1.16518	1.1463	1.15019	1.12908	1.17589	1.12659
1.5	1.45513	1.45346	1.43144	1.40839	1.40032	1.42021	1.42702	1.43863	1.39026	1.3948	1.39868	1.40738	1.36449	1.29957	1.32139	1.28772	1.26457	1.24747	1.17705	1.15127	1.16624	1.18654	1.23511	1.18215	1.16448	1.16997	1.14924	1.14405	1.13678	1.10524	1.12103	1.13041	1.10738	1.13626	1.13005	1.13939	1.10116	1.1122	1.16454	1.19918	1.19627	1.19941	1.15966	1.14595	1.15585	1.16246	1.14345	1.11424	1.09756
1.5	1.46361	1.41719	1.45908	1.44329	1.47511	1.49841	1.44515	1.46039	1.47071	1.442	1.41635	1.44832	1.36784	1.37357	1.32859	1.31651	1.32654	1.34018	1.30414	1.28408	1.2738	1.25106	1.22869	1.24362	1.23357	1.20182	1.17574	1.18878	1.14389	1.13918	1.1354	1.17549	1.17064	1.15213	1.16484	1.16534	1.16706	1.18673	1.13031	1.10524	1.12719	1.13526	1.11865	1.12907	1.12314	1.07693	1.04478	1.07189	1.07156
1.5	1.50579	1.49673	1.444	1.47995	1.43135	1.45427	1.44502	1.42682	1.44407	1.42956	1.44033	1.43259	1.39841	1.4143	1.40276	1.37925	1.33566	1.30033	1.25773	1.27762	1.28027	1.28564	1.24326	1.25465	1.21589	1.24241	1.28454	1.24855	1.23943	1.22298	1.2099	1.16525	1.17113	1.12711	1.0952	1.09575	1.05158	0.986747	0.989248	0.958553	0.948921	0.946153	0.944897	0.909938	0.895084	0.928316	0.98608	0.966421	1.0098
1.5	1.5096	1.51525	1.50607	1.46975	1.45334	1.49903	1.52827	1.55112	1.59438	1.56369	1.56098	1.55048	1.47423	1.49567	1.4601	1.45808	1.44021	1.43581	1.43616	1.41373	1.40383	1.39815	1.32358	1.28806	1.31734	1.30696	1.28877	1.24288	1.24907	1.25947	1.24886	1.24107	1.27096	1.23852	1.21431	1.21347	1.23747	1.22307	1.24648	1.28449	1.27474	1.2449	1.23778	1.22706	1.22136	1.17347	1.16008	1.13015	1.16249
1.5	1.48106	1.52036	1.50028	1.44626	1.45251	1.46583	1.46781	1.4568	1.43667	1.43784	1.42835	1.3931	1.38934	1.32266	1.33811	1.24762	1.21335	1.22802	1.18226	1.17411	1.19095	1.21274	1.23408	1.19305	1.20347	1.19456	1.16839	1.11141	1.06987	1.053	1.06355	1.05891	1.0347	1.04769	1.0857	1.10775	1.08837	1.09648	1.04947	1.05734	1.09073	1.03153	1.00366	1.00021	0.99254	1.02561	0.995601	1.00597	0.959041
1.5	1.48178	1.45675	1.45188	1.44394	1.4377	1.43236	1.40693	1.36979	1.36984	1.32472	1.2721	1.25702	1.24026	1.25709	1.24953	1.21724	1.21973	1.25369	1.19429	1.16792	1.16554	1.10567	1.13911	1.14016	1.11862	1.11155	1.04322	1.08275	1.13811	1.09958	1.07134	1.07584	1.08448	1.01051	1.00574	1.00071	0.982517	0.989857	1.03135	1.00136	1.0196	1.06557	1.06378	1.03888	1.02735	0.983215	1.01634	1.0567	1.07083
1.5	1.53129	1.51315	1.47692	1.46917	1.48187	1.49589	1.46507	1.46981	1.4642	1.38759	1.38439	1.37511	1.3463	1.3213	1.29751	1.29047	1.2749	1.27987	1.29069	1.31575	1.32974	1.32561	1.2939	1.2872	1.25036	1.23585	1.23185	1.23637	1.24428	1.26666	1.19836	1.18678	1.20201	1.1917	1.16266	1.14525	1.14646	1.1448	1.13618	1.12658	1.18071	1.18738	1.13782	1.14773	1.12163	1.09051	1.08024	1.14236	1.14142
1.5	1.49681	1.50373	1.48838	1.42564	1.44226	1.44717	1.47983	1.43795	1.39524	1.35537	1.36199	1.32549	1.30877	1.26589	1.2493	1.25012	1.15097	1.12964	1.1617	1.10025	1.1281	1.12984	1.1154	1.13301	1.16709	1.10739	1.05778	1.06584	1.07257	1.07553	1.10994	1.08426	1.10961	1.0988	1.06862	1.02901	1.05244	1.10233	1.10176	1.08138	1.04888	1.04974	1.07945	1.07863	1.04599	1.07447	1.06293	1.10193	1.14847
1.5	1.50804	1.53036	1.51797	1.5413	1.58215	1.5651	1.53084	1.5202	1.53762	1.52574	1.47753	1.50235	1.46258	1.48116	1.46512	1.40006	1.38628	1.39412	1.39194	1.39193	1.45137	1.44152	1.44447	1.41056	1.3661	1.38485	1.36255	1.29932	1.28934	1.30296	1.31831	1.32494	1.32816	1.30963	1.31469	1.24803	1.25009	1.25069	1.23783	1.2113	1.17558	1.16089	1.15198	1.16327	1.11556	1.10104	1.08465	1.09195	1.0651
1.5	1.48442	1.50757	1.52362	1.51323	1.51577	1.52538	1.50752	1.52437	1.49405	1.53742	1.55304	1.58727	1.58147	1.54837	1.54074	1.51476	1.49221	1.53698	1.4988	1.47079	1.44548	1.40852	1.41906	1.3897	1.39536	1.42558	1.37921	1.32122	1.32585	1.27668	1.25335	1.22334	1.21935	1.23786	1.21985	1.22067	1.24163	1.23824	1.23378	1.21751	1.21408	1.21533	1.19411	1.20477	1.22027	1.16532	1.17297	1.16768	1.15161
[truncated: 30 more columns]

## Sheet: Figure3a
Full Model
0.0418879	0.0837758	0.125664	0.167552	0.20944	0.251327	0.293215	0.335103	0.376991	0.418879	0.460767	0.502655	0.544543	0.586431	0.628319	0.670206	0.712094	0.753982	0.79587	0.837758	0.879646	0.921534	0.963422	1.00531	1.0472	1.08909	1.13097	1.17286	1.21475	1.25664	1.29852	1.34041	1.3823	1.42419	1.46608	1.50796	1.54985	1.59174	1.63363	1.67552	1.7174	1.75929	1.80118	1.84307	1.88496	1.92684	1.96873	2.01062	2.05251	2.0944
0.0027694	0.0618044	0.0635532	0.11486	0.166891	0.190608	0.20147	0.30649	0.336615	0.429054	0.429287	0.50178	0.510378	0.582046	0.672462	0.679193	0.733137	0.753662	0.849223	0.870988	0.906578	0.984207	0.993555	1.0139	1.05281	1.10226	1.14084	1.22598	1.21547	1.26263	1.24902	1.31135	1.3804	1.4302	1.44002	1.46549	1.52927	1.60875	1.64212	1.66542	1.72489	1.76761	1.81132	1.86421	1.91222	1.93432	1.98641	2.01151	2.06953	2.07515
6.28257	0.0231806	6.27804	0.0993415	0.125353	0.129431	0.160631	0.247613	0.279601	0.394594	0.414578	0.464339	0.508478	0.559929	0.688036	0.676519	0.731458	0.755726	0.84135	0.873749	0.927867	1.00421	1.00524	1.02748	1.04682	1.13306	1.17052	1.21834	1.18719	1.2592	1.23159	1.29536	1.35097	1.41397	1.43253	1.45211	1.51027	1.58077	1.59379	1.63276	1.68968	1.78837	1.79949	1.8683	1.88527	1.99334	2.02012	2.04543	2.09104	2.06507
6.25067	6.2683	6.25173	0.0673181	0.0771646	0.0649341	0.103731	0.226932	0.221613	0.34967	0.369738	0.456598	0.442906	0.546916	0.699148	0.721209	0.741135	0.796564	0.846121	0.842143	0.937889	1.04768	1.02435	1.0209	1.0563	1.19005	1.20895	1.20867	1.1853	1.2477	1.23539	1.27686	1.32112	1.39791	1.44653	1.42615	1.54181	1.5758	1.57311	1.62496	1.68079	1.79298	1.83887	1.88524	1.88798	2.02793	2.0335	2.07765	2.10918	2.03934
6.2119	6.28266	6.23346	0.0256231	0.0515172	0.0267285	0.070682	0.205788	0.139846	0.335929	0.351288	0.435119	0.406781	0.552834	0.719465	0.776484	0.743547	0.828858	0.851823	0.862277	0.985173	1.02683	1.05428	1.031	1.0562	1.18222	1.2046	1.21782	1.19461	1.25093	1.20012	1.25413	1.32929	1.36635	1.44268	1.39755	1.52135	1.56324	1.56745	1.59024	1.65488	1.79655	1.88417	1.8961	1.8728	2.04356	2.00976	2.10044	2.11881	2.06551
6.18789	6.25875	6.22493	6.28054	0.026619	6.24987	0.0617315	0.170468	0.118513	0.266581	0.27802	0.428447	0.382808	0.50733	0.703478	0.776358	0.758752	0.828524	0.823779	0.900788	0.979786	1.0463	1.09144	1.04933	1.04026	1.17904	1.18357	1.21326	1.17336	1.25498	1.19943	1.22134	1.3017	1.33957	1.40834	1.36095	1.4882	1.59051	1.56655	1.60417	1.64435	1.79206	1.90908	1.91103	1.89072	2.03101	2.04218	2.12941	2.13707	2.08309
6.1692	6.24486	6.21176	6.27301	0.00953634	6.23574	0.0326466	0.144778	0.0514595	0.235622	0.221192	0.387486	0.337046	0.459225	0.710534	0.786584	0.791784	0.809077	0.782512	0.953843	1.02645	1.05831	1.10411	1.04926	1.06101	1.17673	1.18655	1.19693	1.13236	1.2134	1.19524	1.23964	1.28656	1.30977	1.40839	1.31904	1.47423	1.61309	1.553	1.60563	1.63807	1.78632	1.90237	1.90559	1.89953	2.06424	2.09256	2.17185	2.15294	2.08877
6.15079	6.19581	6.19287	8.77756e-05	6.22019	6.23459	6.26186	0.107523	0.0652988	0.19614	0.154386	0.338331	0.290399	0.454751	0.715149	0.798854	0.801116	0.857591	0.795632	0.952506	1.02492	1.06554	1.12543	1.05628	1.07675	1.1633	1.20653	1.18694	1.11568	1.20824	1.15947	1.22427	1.26012	1.27127	1.42005	1.30334	1.48368	1.5826	1.5772	1.56053	1.63745	1.76549	1.91915	1.939	1.91144	2.06512	2.08843	2.18023	2.17269	2.10979
6.15567	6.19966	6.20029	6.25147	6.22135	6.22877	6.24158	0.0605246	6.27325	0.193248	0.121698	0.322411	0.248869	0.436763	0.731533	0.815646	0.802845	0.888125	0.789308	0.940789	1.03558	1.05064	1.12444	1.06384	1.10658	1.13998	1.17705	1.14751	1.1363	1.17956	1.13665	1.20123	1.28522	1.20139	1.39305	1.29008	1.48704	1.56921	1.61059	1.57277	1.62847	1.78342	1.94564	1.91569	1.90695	2.10016	2.09834	2.18053	2.16353	2.1406
6.15374	6.19629	6.20005	6.25503	6.21333	6.23682	6.26174	0.0569775	6.27215	0.187851	0.119566	0.280209	0.239185	0.429684	0.732114	0.824138	0.825182	0.888189	0.785976	0.949749	1.04444	1.04085	1.13523	1.07985	1.09706	1.13372	1.16883	1.1421	1.1499	1.19067	1.14117	1.19563	1.28188	1.18841	1.37725	1.28709	1.48711	1.55606	1.60756	1.58286	1.62735	1.78973	1.95733	1.92035	1.92006	2.10606	2.10809	2.17812	2.18071	2.1313
6.16087	6.19943	6.19386	6.25297	6.21258	6.22326	6.27441	0.056838	6.24037	0.185245	0.119777	0.26266	0.215275	0.411693	0.738209	0.827563	0.83173	0.907614	0.795149	0.962757	1.03869	1.03283	1.13808	1.08547	1.10598	1.14194	1.18452	1.12722	1.15573	1.17762	1.13842	1.2002	1.27891	1.17581	1.3667	1.29395	1.48222	1.55359	1.61507	1.56414	1.62296	1.7972	1.95528	1.92304	1.90627	2.08695	2.10614	2.15908	2.19111	2.12168
6.14914	6.19472	6.19321	6.25646	6.22361	6.22824	6.28072	0.046494	6.24049	0.155128	0.10824	0.283678	0.209803	0.389575	0.74688	0.829187	0.831285	0.909459	0.793003	0.983494	1.02463	1.02163	1.13807	1.08428	1.12025	1.14748	1.1751	1.12626	1.13535	1.165	1.13662	1.18046	1.26499	1.19111	1.37211	1.29866	1.48487	1.55668	1.61258	1.54929	1.62087	1.78175	1.96905	1.94013	1.90119	2.10074	2.11273	2.15531	2.20627	2.11759
6.15875	6.18028	6.20605	6.25461	6.20595	6.22032	0.0107761	0.0426609	6.22475	0.163559	0.106329	0.273408	0.219447	0.391361	0.756885	0.828854	0.84016	0.9099	0.789665	0.990533	1.02694	1.03828	1.15615	1.09381	1.12553	1.1556	1.18277	1.11532	1.14276	1.15297	1.14602	1.169	1.26201	1.16801	1.38277	1.30203	1.46604	1.52828	1.62039	1.54541	1.60832	1.78137	1.96559	1.94272	1.90841	2.11283	2.13047	2.15329	2.21729	2.11851
6.1394	6.19787	6.20995	6.25414	6.19857	6.23218	6.2821	0.0283225	6.22158	0.147102	0.087748	0.23855	0.217762	0.378945	0.763004	0.849741	0.84255	0.936762	0.796211	1.00627	1.03657	1.04031	1.1585	1.09349	1.11089	1.15565	1.16407	1.1163	1.14267	1.14935	1.12078	1.17889	1.25469	1.15582	1.38304	1.30184	1.45816	1.51005	1.60224	1.53671	1.58335	1.77404	1.97133	1.95639	1.92195	2.12319	2.11261	2.15962	2.23063	2.11463
6.14989	6.19804	6.20348	6.24034	6.20275	6.2289	6.26465	0.028	6.22476	0.13106	0.0763213	0.227958	0.199198	0.354393	0.736818	0.832976	0.836207	0.961782	0.796399	1.01977	1.05098	1.01986	1.16945	1.09483	1.10448	1.14404	1.17131	1.09756	1.15151	1.15099	1.14486	1.18562	1.24125	1.1613	1.36144	1.29755	1.46043	1.51423	1.58755	1.53568	1.59013	1.77644	1.98493	1.95674	1.9262	2.1088	2.11337	2.17644	2.22939	2.12634
6.14743	6.17218	6.18089	6.23992	6.21115	6.20814	6.25222	0.012893	6.21143	0.145221	0.0649677	0.220789	0.1895	0.350631	0.744191	0.849554	0.838034	0.965734	0.806846	1.01926	1.04999	1.03973	1.14407	1.09956	1.10415	1.14544	1.16187	1.10042	1.15816	1.15228	1.13829	1.1912	1.22052	1.17723	1.35389	1.30661	1.48951	1.52704	1.59833	1.53709	1.58522	1.8088	2.00293	1.95028	1.93687	2.09965	2.10993	2.18516	2.23724	2.12126
6.14971	6.17276	6.17593	6.23964	6.20946	6.18943	6.24412	0.0134295	6.21128	0.146916	0.0503369	0.21831	0.172565	0.332254	0.759061	0.84356	0.839172	0.983034	0.810042	1.02451	1.06824	1.04296	1.14491	1.08887	1.10633	1.14024	1.17955	1.09571	1.16201	1.17584	1.12466	1.2	1.2189	1.1712	1.33474	1.3133	1.47342	1.52711	1.60802	1.54151	1.58656	1.81016	1.9986	1.96598	1.92718	2.11574	2.14013	2.18273	2.24569	2.13664
6.1273	6.16414	6.17612	6.23977	6.21804	6.16661	6.22225	0.00418179	6.19875	0.134419	0.032743	0.223048	0.163818	0.335356	0.779309	0.860289	0.832253	1.00826	0.814267	1.02662	1.06824	1.05966	1.15034	1.0975	1.10591	1.13257	1.1737	1.09784	1.17656	1.16783	1.1237	1.16769	1.23219	1.15383	1.35398	1.30006	1.46669	1.53047	1.59954	1.5217	1.58653	1.81043	2.00392	1.96557	1.91304	2.1267	2.14529	2.18861	2.2612	2.16034
6.11295	6.16247	6.16922	6.24811	6.22954	6.1478	6.21989	0.00708698	6.21067	0.110984	0.0289176	0.209609	0.176037	0.341125	0.769362	0.860845	0.851576	1.01084	0.813311	1.03527	1.07427	1.0622	1.16806	1.10394	1.1051	1.14068	1.17207	1.11091	1.18401	1.16537	1.12721	1.17098	1.24464	1.15992	1.36325	1.31203	1.43045	1.52212	1.60134	1.53656	1.60411	1.82631	2.00474	1.96894	1.90209	2.12553	2.14043	2.19399	2.28015	2.16376
6.1269	6.1779	6.17273	6.25536	6.23537	6.14655	6.21237	6.28188	6.22015	0.114596	0.0287867	0.204873	0.159736	0.330715	0.75963	0.88177	0.860595	1.00912	0.810854	1.04156	1.07706	1.06167	1.16354	1.12209	1.1079	1.13707	1.19681	1.10891	1.19015	1.16917	1.12445	1.18552	1.24228	1.16443	1.35958	1.28913	1.42524	1.53267	1.59404	1.52535	1.61209	1.84133	2.00557	1.97506	1.90514	2.12523	2.14787	2.18518	2.29	2.16483
6.15074	6.17111	6.15787	6.25351	6.22567	6.13526	6.21729	6.26246	6.2099	0.105148	0.0262433	0.200576	0.160281	0.323615	0.758002	0.875573	0.86772	1.01925	0.806393	1.04382	1.05588	1.07874	1.18275	1.10192	1.12316	1.13449	1.18924	1.11206	1.19567	1.17104	1.12062	1.17121	1.24506	1.15873	1.35328	1.28792	1.40752	1.53762	1.58438	1.54133	1.60801	1.83703	2.02678	1.98317	1.91999	2.12986	2.15527	2.20246	2.29435	2.15717
6.1479	6.18876	6.15184	6.24462	6.22831	6.10397	6.20496	6.2672	6.23505	0.0772837	0.0228299	0.189451	0.138145	0.313802	0.754681	0.863235	0.880446	1.02013	0.819887	1.05826	1.04536	1.06606	1.17457	1.10076	1.13418	1.14546	1.17577	1.10499	1.2062	1.17828	1.12238	1.16416	1.24076	1.15717	1.33555	1.28768	1.41607	1.53749	1.57985	1.54929	1.59965	1.85769	2.03787	1.98862	1.91609	2.13674	2.16515	2.19171	2.29381	2.14613
6.15523	6.19112	6.15835	6.24621	6.23373	6.12391	6.20739	6.24927	6.20125	0.0886296	0.00370893	0.179199	0.131248	0.307326	0.771221	0.87697	0.885855	1.027	0.836836	1.06036	1.06779	1.08321	1.16262	1.12236	1.13819	1.15317	1.17975	1.13237	1.1968	1.16462	1.13463	1.16428	1.22738	1.16179	1.32655	1.30359	1.41797	1.52342	1.57016	1.54767	1.60088	1.87751	2.06771	1.98814	1.91598	2.13479	2.18935	2.20453	2.29865	2.15781
6.1762	6.17655	6.13745	6.24047	6.23298	6.12097	6.19093	6.24834	6.20983	0.0913588	6.26253	0.158441	0.115058	0.304332	0.777802	0.882018	0.895998	1.04734	0.864607	1.06931	1.07544	1.10751	1.17133	1.12794	1.14037	1.13835	1.18345	1.14198	1.18335	1.16319	1.13095	1.15734	1.20841	1.15728	1.30532	1.2958	1.38781	1.52988	1.54239	1.54649	1.60484	1.86762	2.05971	1.98266	1.90849	2.11964	2.20513	2.18971	2.28998	2.14916
6.19486	6.19702	6.14321	6.23325	6.24209	6.13431	6.19163	6.24927	6.21059	0.082517	6.25854	0.142238	0.112753	0.28319	0.790142	0.881985	0.919127	1.06193	0.852066	1.06316	1.08273	1.10509	1.18307	1.14193	1.15643	1.12329	1.16909	1.13238	1.19705	1.16736	1.14867	1.16158	1.21355	1.16544	1.31078	1.27614	1.37164	1.53914	1.53742	1.53304	1.60634	1.87094	2.05592	1.99027	1.89851	2.11724	2.22352	2.1773	2.29834	2.15437
6.1714	6.20236	6.14485	6.22808	6.21963	6.1311	6.18498	6.2388	6.20465	0.0889394	6.27247	0.119943	0.11229	0.284608	0.792708	0.874306	0.943064	1.05729	0.868958	1.04458	1.0769	1.09236	1.20307	1.13762	1.15865	1.11502	1.16637	1.13137	1.19633	1.15094	1.1529	1.13171	1.22476	1.1788	1.30826	1.27637	1.38919	1.54423	1.54016	1.52372	1.61843	1.88001	2.0415	2.00919	1.91329	2.14042	2.21551	2.18753	2.28719	2.15696
6.15736	6.2081	6.16252	6.22017	6.23671	6.1295	6.17134	6.22387	6.20888	0.077046	6.24461	0.114858	0.109084	0.275546	0.782994	0.864987	0.93167	1.02449	0.888504	1.06151	1.07892	1.103	1.18611	1.14475	1.16201	1.10023	1.17472	1.14204	1.19642	1.13977	1.14029	1.1099	1.2074	1.18619	1.29189	1.24375	1.38183	1.55466	1.54145	1.50113	1.63129	1.8785	2.03758	2.00573	1.90342	2.13278	2.2024	2.19138	2.29226	2.14745
6.15287	6.18928	6.15386	6.21473	6.23886	6.12891	6.16569	6.21166	6.21714	0.0712242	6.23797	0.105562	0.0992973	0.24854	0.760541	0.876655	0.920508	1.01886	0.885441	1.07133	1.08571	1.09189	1.18147	1.16294	1.15171	1.10059	1.18352	1.14927	1.19907	1.11633	1.13119	1.11547	1.20177	1.17718	1.27629	1.23986	1.37897	1.54543	1.54036	1.48926	1.6349	1.87983	2.03591	2.00782	1.92633	2.1278	2.19257	2.1918	2.29648	2.17422
6.16945	6.1973	6.13431	6.2175	6.22782	6.12882	6.1671	6.19714	6.25078	0.0594287	6.23163	0.094875	0.0783062	0.226123	0.757186	0.898744	0.91316	1.02214	0.877137	1.05938	1.08814	1.1125	1.16478	1.14387	1.16122	1.11709	1.1879	1.15913	1.17891	1.11563	1.12574	1.13201	1.20412	1.20311	1.26486	1.25556	1.38879	1.55028	1.53268	1.47337	1.63904	1.89117	2.04435	2.02212	1.91632	2.11135	2.18299	2.20799	2.29567	2.16775
6.15175	6.20214	6.14324	6.21413	6.21765	6.15338	6.16509	6.1896	6.23935	0.0530429	6.22724	0.103401	0.0397093	0.219558	0.741528	0.907754	0.922418	1.01929	0.884603	1.06265	1.08103	1.10738	1.15821	1.15246	1.14152	1.12751	1.19264	1.15659	1.19426	1.09426	1.12966	1.14806	1.19353	1.2	1.25873	1.25568	1.40127	1.5396	1.52282	1.46964	1.62853	1.87924	2.04634	2.02696	1.91756	2.11325	2.18976	2.20321	2.30753	2.17733
6.14871	6.18964	6.15617	6.22763	6.22148	6.14897	6.16364	6.1771	6.24385	0.0286459	6.20857	0.0962949	0.0279146	0.193568	0.752622	0.911014	0.906541	1.02847	0.873933	1.07746	1.07799	1.10117	1.1692	1.16224	1.11745	1.12972	1.19964	1.164	1.15931	1.10054	1.14248	1.16368	1.19745	1.20098	1.24854	1.24522	1.39377	1.54581	1.53469	1.4709	1.6379	1.87638	2.05293	2.03284	1.90957	2.10807	2.19827	2.21484	2.30949	2.21305
6.16377	6.19697	6.16528	6.23113	6.20968	6.18356	6.14905	6.1517	6.2515	0.0514664	6.19854	0.0870638	0.0046425	0.171237	0.759036	0.938681	0.889716	1.0476	0.875511	1.07307	1.05573	1.11443	1.17885	1.15356	1.09896	1.11566	1.20737	1.19249	1.16683	1.0904	1.16791	1.15158	1.20221	1.20364	1.23749	1.25679	1.38105	1.52053	1.53428	1.44937	1.64651	1.88211	2.03797	2.02898	1.9238	2.1134	2.20166	2.23341	2.31018	2.2224
6.16266	6.20108	6.18228	6.21885	6.21853	6.16215	6.15375	6.15945	6.24784	0.0399359	6.184	0.0720669	0.00886483	0.149452	0.76995	0.942356	0.893622	1.03988	0.869514	1.05907	1.08695	1.14235	1.17634	1.13912	1.10274	1.09771	1.20654	1.18943	1.1671	1.08298	1.16129	1.1321	1.20472	1.21092	1.23944	1.27306	1.37854	1.52431	1.52159	1.44121	1.66858	1.87384	2.02753	2.03454	1.92648	2.11863	2.19063	2.24574	2.30676	2.20952
6.16601	6.20494	6.16449	6.21641	6.21448	6.16364	6.15607	6.17072	6.24602	0.0182283	6.1952	0.0433651	0.00661825	0.157664	0.773084	0.94286	0.87413	1.06344	0.885243	1.06482	1.1177	1.14347	1.17178	1.12353	1.09733	1.10785	1.21728	1.18979	1.17898	1.08182	1.15957	1.11635	1.21555	1.20119	1.22066	1.27608	1.37013	1.52073	1.51432	1.42023	1.68097	1.89481	2.02729	2.04473	1.94847	2.12086	2.189	2.23778	2.2873	2.20003
6.16041	6.21075	6.15043	6.21076	6.21632	6.14475	6.16961	6.15976	6.25509	0.00459496	6.20628	0.0322811	6.2803	0.153128	0.76758	0.939954	0.873687	1.0886	0.888832	1.05481	1.09024	1.15701	1.17556	1.14252	1.09203	1.094	1.20183	1.18279	1.17086	1.06357	1.16306	1.11831	1.22858	1.19701	1.21748	1.26408	1.34423	1.50215	1.51914	1.41625	1.68352	1.90362	2.0293	2.03614	1.93546	2.13062	2.20187	2.2365	2.28201	2.20405
6.16766	6.20066	6.15631	6.21239	6.23089	6.1503	6.18692	6.14617	6.24675	6.25939	6.2018	6.28149	6.28178	0.154103	0.763622	0.975488	0.878944	1.11793	0.913735	1.06259	1.09796	1.15121	1.17546	1.12412	1.07059	1.09622	1.19716	1.17984	1.16308	1.0519	1.1633	1.12606	1.22743	1.2072	1.23475	1.26063	1.34515	1.50888	1.50776	1.41655	1.66896	1.91987	2.02853	2.06542	1.93844	2.13384	2.21027	2.24592	2.26836	2.21558
6.17654	6.18366	6.17081	6.23433	6.21285	6.13102	6.18897	6.13484	6.24845	6.25963	6.20076	6.27061	6.27859	0.137648	0.765538	0.973087	0.881234	1.10198	0.928122	1.06692	1.09318	1.17073	1.1763	1.14122	1.0583	1.11077	1.18779	1.17723	1.16243	1.03009	1.1572	1.12787	1.24109	1.21271	1.23716	1.28688	1.33444	1.49977	1.48999	1.41624	1.66354	1.92345	2.05063	2.05629	1.95119	2.13921	2.20934	2.2623	2.27105	2.21331
6.16899	6.1732	6.19638	6.24983	6.20023	6.13206	6.16604	6.1528	6.25532	6.25569	6.18292	6.26646	6.25158	0.130587	0.760043	0.97617	0.886679	1.0904	0.931258	1.07835	1.09813	1.16319	1.17755	1.1568	1.07015	1.10452	1.18543	1.19581	1.1703	1.04287	1.1462	1.13901	1.23758	1.22202	1.22341	1.28903	1.33362	1.51796	1.47356	1.42457	1.68708	1.91131	2.04329	2.06746	1.97264	2.13357	2.21909	2.26691	2.27868	2.21951
6.18792	6.15434	6.19583	6.25147	6.21352	6.11913	6.15488	6.16082	6.25554	6.25159	6.18139	6.27673	6.24267	0.124354	0.746814	0.97739	0.892022	1.062	0.948197	1.05902	1.09522	1.15108	1.17423	1.14482	1.07118	1.08505	1.18439	1.18049	1.17091	1.04735	1.1522	1.13234	1.23996	1.23994	1.20115	1.29	1.33321	1.50629	1.48168	1.41654	1.70401	1.93746	2.04044	2.06464	1.97812	2.14963	2.20927	2.27718	2.29482	2.22376
6.19288	6.15015	6.19719	6.24503	6.21298	6.14256	6.14857	6.15978	6.24867	6.26442	6.17492	6.26296	6.22574	0.120078	0.761559	0.994447	0.89113	1.05828	0.94352	1.04308	1.09949	1.17248	1.1815	1.13852	1.05743	1.06783	1.19095	1.19483	1.17602	1.04434	1.13725	1.14215	1.25176	1.22595	1.19257	1.29125	1.33679	1.51675	1.48165	1.41556	1.70689	1.94696	2.0322	2.05978	1.96931	2.15233	2.1941	2.28406	2.30589	2.20054
6.18365	6.16024	6.20402	6.23394	6.24385	6.15356	6.14621	6.15114	6.24729	6.26309	6.19263	6.26223	6.21363	0.0993023	0.776184	0.993899	0.902992	1.04605	0.949175	1.04958	1.09311	1.17014	1.17131	1.15917	1.06065	1.06316	1.18992	1.19533	1.17282	1.04221	1.15567	1.12315	1.25545	1.21257	1.19825	1.28031	1.33474	1.52698	1.47643	1.4011	1.70745	1.95188	2.03069	2.05898	1.98753	2.16464	2.19793	2.27813	2.29491	2.22044
6.18876	6.15933	6.19914	6.24291	6.24276	6.1727	6.14302	6.16323	6.22084	6.26639	6.1995	6.25797	6.18895	0.103105	0.773174	0.992326	0.91291	1.04386	0.962091	1.04551	1.08532	1.1786	1.17517	1.16165	1.08649	1.07947	1.19166	1.19653	1.19009	1.04225	1.17617	1.10644	1.24414	1.21558	1.17966	1.26672	1.32382	1.51535	1.48199	1.37545	1.70356	1.96856	2.02861	2.05281	2.00262	2.16533	2.19105	2.28038	2.30489	2.21769
6.18069	6.1611	6.19696	6.24016	6.23983	6.16518	6.16235	6.15873	6.22481	6.26021	6.20369	6.22773	6.19063	0.110692	0.784167	1.00278	0.92068	1.03769	0.961254	1.03249	1.10309	1.18202	1.18517	1.15899	1.11188	1.06843	1.19623	1.18605	1.19822	1.05835	1.18386	1.10311	1.24616	1.22301	1.19003	1.27002	1.30049	1.5449	1.47885	1.36729	1.70508	2.00429	2.03396	2.05474	2.00833	2.16808	2.19333	2.28194	2.30799	2.21219
6.17703	6.16837	6.19621	6.24268	6.22317	6.14947	6.13851	6.16432	6.23864	6.26215	6.19633	6.20189	6.1893	0.102967	0.784329	1.00016	0.925337	1.05906	0.937521	1.02909	1.12014	1.18661	1.15668	1.15837	1.11018	1.05324	1.19194	1.16456	1.1897	1.05539	1.18264	1.1054	1.23673	1.22373	1.17637	1.26165	1.28735	1.56166	1.47183	1.33582	1.70858	2.00909	2.02039	2.05005	2.01155	2.14443	2.20427	2.28874	2.29474	2.22991
6.18224	6.15722	6.19601	6.23961	6.21069	6.13338	6.15413	6.16477	6.22481	6.25141	6.19423	6.19775	6.18993	0.0814757	0.805518	0.99486	0.924093	1.06051	0.941235	1.03757	1.12511	1.17165	1.16872	1.16021	1.1078	1.02673	1.17601	1.15755	1.19349	1.06212	1.18918	1.14354	1.22634	1.2287	1.14999	1.2545	1.27875	1.55654	1.44727	1.3526	1.68666	2.01633	2.01996	2.0646	2.03955	2.14678	2.21012	2.30337	2.27963	2.23103
6.16828	6.1538	6.21562	6.23841	6.1913	6.13915	6.16064	6.16256	6.21397	6.24215	6.22868	6.21007	6.18531	0.0836111	0.814076	1.01246	0.932731	1.05382	0.94441	1.03384	1.11812	1.20015	1.14774	1.15678	1.1179	1.03955	1.16915	1.14491	1.19564	1.0686	1.18301	1.13662	1.22839	1.2195	1.16282	1.25904	1.28342	1.54481	1.44742	1.35715	1.69597	2.04395	2.03357	2.08296	2.02518	2.14003	2.21308	2.30908	2.27595	2.23061
6.1624	6.15744	6.22649	6.23478	6.17627	6.15489	6.16573	6.1492	6.20372	6.21623	6.24239	6.20121	6.20272	0.0586951	0.821612	1.02514	0.956179	1.0559	0.950204	1.05699	1.13422	1.21273	1.14862	1.1444	1.10701	1.0351	1.16084	1.14859	1.20307	1.05204	1.1873	1.13124	1.20436	1.20965	1.17835	1.26492	1.28913	1.52695	1.43962	1.33268	1.67634	2.05052	2.04665	2.09542	2.019	2.12406	2.2142	2.33442	2.28372	2.2379
6.14697	6.17295	6.21801	6.23307	6.18912	6.18192	6.16926	6.17251	6.19017	6.20888	6.23885	6.20719	6.19827	0.0464185	0.816148	1.0294	0.963558	1.06686	0.937938	1.07069	1.13521	1.21208	1.15171	1.12855	1.10492	1.03332	1.15323	1.16367	1.18934	1.05425	1.19011	1.12722	1.20181	1.20723	1.15785	1.25147	1.27648	1.5428	1.43771	1.33226	1.65954	2.02742	2.03303	2.11472	2.0225	2.12499	2.21081	2.34514	2.29223	2.22941
6.13938	6.17293	6.2216	6.22986	6.17401	6.1899	6.1698	6.15976	6.19675	6.19317	6.23975	6.19691	6.18053	0.0490397	0.821307	1.02383	0.985196	1.05622	0.933092	1.10141	1.14283	1.22743	1.14428	1.11115	1.09211	1.01883	1.15334	1.16495	1.17709	1.06601	1.18176	1.12033	1.2108	1.2012	1.15021	1.2577	1.25314	1.52774	1.46688	1.3239	1.65711	2.0348	2.02526	2.10522	2.02098	2.13292	2.21767	2.3421	2.30774	2.23248
6.15045	6.14654	6.20762	6.22385	6.16604	6.19407	6.16726	6.13926	6.19587	6.18788	6.23798	6.18262	6.18856	0.0461534	0.830715	1.03206	0.98592	1.06677	0.917517	1.1067	1.13122	1.21345	1.16132	1.08528	1.0981	1.01738	1.15606	1.16535	1.16879	1.05242	1.17413	1.10708	1.20524	1.2002	1.16641	1.2488	1.24059	1.55229	1.45107	1.33923	1.66125	2.03987	2.02199	2.09747	2.01482	2.13075	2.21723	2.34586	2.31804	2.23939
6.13365	6.15507	6.19968	6.21309	6.18244	6.22926	6.12991	6.13706	6.18904	6.19425	6.2318	6.16567	6.19505	0.0606812	0.827764	1.04101	0.994704	1.0864	0.928629	1.10319	1.14736	1.21358	1.16583	1.08811	1.09594	1.01698	1.15511	1.16713	1.15992	1.05974	1.16787	1.10821	1.18303	1.20221	1.15521	1.24944	1.23964	1.54731	1.46089	1.33489	1.64139	2.03851	2.02753	2.09028	2.00809	2.12033	2.21561	2.37043	2.31203	2.24274
6.12753	6.14334	6.18174	6.19039	6.18726	6.22117	6.12316	6.13419	6.18026	6.18871	6.22452	6.16113	6.20143	0.0555389	0.852258	1.03647	0.988092	1.0902	0.940816	1.11085	1.1419	1.20759	1.16077	1.1008	1.09874	1.01825	1.147	1.1597	1.16802	1.02996	1.1646	1.10283	1.18081	1.18593	1.14181	1.26414	1.2418	1.55618	1.46435	1.34443	1.61875	2.01642	2.02124	2.09124	2.02381	2.13403	2.24854	2.37353	2.31807	2.25264
6.12755	6.15605	6.17991	6.18307	6.19209	6.20653	6.12332	6.12435	6.16976	6.20241	6.22174	6.15166	6.20702	0.0637957	0.878174	1.02667	0.994209	1.11064	0.935491	1.10268	1.14503	1.2088	1.16921	1.09471	1.11412	1.01762	1.15176	1.15471	1.1507	1.01917	1.1652	1.12184	1.19336	1.18453	1.14663	1.26254	1.24015	1.56965	1.4473	1.33852	1.63616	2.02929	2.02553	2.0854	2.02092	2.15914	2.23577	2.37816	2.31286	2.25605
6.11081	6.15273	6.16178	6.17075	6.17375	6.19315	6.13266	6.13146	6.17533	6.20554	6.22723	6.15642	6.19016	0.0660521	0.873642	1.05706	0.997739	1.10355	0.945884	1.09864	1.14965	1.19733	1.15317	1.085	1.12033	1.00479	1.13674	1.15841	1.15415	1.0072	1.14065	1.13237	1.20011	1.20724	1.16134	1.2582	1.23224	1.5508	1.4558	1.32842	1.64342	2.04879	2.01749	2.0951	2.02424	2.17321	2.23081	2.38074	2.31842	2.26289
6.11415	6.1702	6.19034	6.17522	6.16967	6.16961	6.13197	6.1276	6.17122	6.2003	6.23181	6.14	6.1787	0.0468576	0.884126	1.05773	0.965552	1.10232	0.938089	1.09989	1.15476	1.21111	1.15492	1.08341	1.1186	1.01242	1.10171	1.16633	1.15452	1.00812	1.14362	1.14705	1.20165	1.19778	1.14702	1.26004	1.23344	1.54853	1.46831	1.31624	1.66045	2.06386	2.03349	2.12325	2.03539	2.16966	2.22875	2.37603	2.30153	2.27435
6.09113	6.17643	6.19795	6.16483	6.16995	6.18507	6.13059	6.13277	6.16789	6.20775	6.23009	6.12902	6.17029	0.0340325	0.908502	1.07143	0.969321	1.07935	0.913023	1.10491	1.14612	1.19376	1.12779	1.08685	1.11108	1.00921	1.10169	1.15786	1.15057	1.02126	1.13091	1.12888	1.18736	1.17908	1.14653	1.25669	1.22626	1.55097	1.46726	1.29164	1.65825	2.05044	2.03377	2.13126	2.04706	2.18361	2.24571	2.36793	2.31098	2.26024
6.09564	6.17639	6.17937	6.18005	6.18526	6.1643	6.12066	6.14801	6.16516	6.20992	6.23787	6.1152	6.16577	0.0305943	0.897442	1.05841	0.984519	1.07514	0.901476	1.12854	1.15363	1.17945	1.13037	1.08432	1.1227	1.00852	1.10993	1.14972	1.12872	1.01917	1.13005	1.13135	1.17627	1.18328	1.15192	1.25224	1.22594	1.5425	1.47011	1.28376	1.65408	2.04497	2.04559	2.12994	2.04225	2.17161	2.25159	2.36525	2.28792	2.25426
6.10092	6.16358	6.17171	6.18403	6.17552	6.15257	6.11203	6.13211	6.17628	6.20023	6.21827	6.10308	6.1738	0.0218088	0.921522	1.06679	0.971054	1.09334	0.920837	1.11188	1.16398	1.16213	1.11436	1.0878	1.10145	1.0021	1.0884	1.15558	1.13468	1.00808	1.12758	1.1091	1.17489	1.18258	1.1304	1.25631	1.24112	1.51346	1.4504	1.2816	1.64848	2.06094	2.02945	2.11255	2.0296	2.17078	2.26504	2.34691	2.28778	2.26402
6.08657	6.15252	6.16385	6.19017	6.16751	6.16539	6.11966	6.1376	6.17148	6.21179	6.22376	6.11064	6.15686	6.27478	0.910779	1.06711	0.976584	1.08664	0.936114	1.12297	1.16567	1.15572	1.1195	1.12836	1.11579	1.00035	1.0725	1.15045	1.12773	1.01712	1.1214	1.12159	1.19848	1.17035	1.11701	1.27657	1.24541	1.49945	1.46054	1.27711	1.64917	2.06119	2.02324	2.1067	2.03187	2.18955	2.26287	2.35636	2.30323	2.2483
6.08315	6.12915	6.1411	6.18986	6.15569	6.15842	6.10477	6.15462	6.16504	6.20947	6.20007	6.10569	6.15635	6.27681	0.926057	1.06692	0.989478	1.10352	0.932413	1.14286	1.14788	1.15163	1.12556	1.14288	1.11962	1.00865	1.06892	1.12992	1.12288	1.01941	1.1182	1.1015	1.18508	1.19854	1.1432	1.27247	1.24584	1.51321	1.45352	1.29013	1.65043	2.05972	2.01985	2.14174	2.03424	2.18312	2.27789	2.36266	2.28917	2.23626
6.09223	6.10219	6.15289	6.17562	6.17116	6.19508	6.11553	6.15883	6.16772	6.20184	6.19456	6.09953	6.13126	6.26109	0.93311	1.05581	0.999823	1.11863	0.954654	1.14528	1.13285	1.17119	1.12671	1.14639	1.13496	1.01138	1.07509	1.11478	1.11818	1.0133	1.10211	1.09112	1.18819	1.19519	1.13395	1.25591	1.24039	1.48504	1.41764	1.27886	1.66121	2.03821	2.02898	2.13801	2.05332	2.18198	2.2831	2.35878	2.27179	2.2504
6.09123	6.08333	6.14906	6.17181	6.16829	6.19441	6.10632	6.16293	6.158	6.19805	6.18578	6.10146	6.14161	6.24079	0.931547	1.04804	1.01066	1.13779	0.96881	1.16029	1.12326	1.16142	1.13259	1.1448	1.13696	1.00955	1.05844	1.1138	1.12467	1.03181	1.08703	1.08835	1.18682	1.20276	1.11868	1.25493	1.24789	1.45983	1.42084	1.26787	1.66411	2.02682	2.03809	2.14534	2.04996	2.19041	2.2971	2.35309	2.28593	2.24947
6.07192	6.07444	6.16252	6.16457	6.14152	6.18358	6.10001	6.15837	6.1542	6.19913	6.18874	6.11363	6.14943	6.24874	0.929715	1.05479	0.992411	1.12033	0.967956	1.14927	1.10945	1.16583	1.13747	1.14833	1.12597	1.01024	1.04246	1.11794	1.10863	1.05684	1.09112	1.08534	1.16444	1.19368	1.12205	1.24618	1.26892	1.46044	1.429	1.25138	1.66582	2.01294	2.0628	2.16316	2.04904	2.20407	2.30665	2.36761	2.28958	2.24588
6.07459	6.07925	6.16539	6.14807	6.14216	6.18955	6.10065	6.16347	6.14866	6.19131	6.16019	6.13639	6.13595	6.22406	0.941247	1.0599	0.987537	1.13249	0.969386	1.16465	1.09024	1.16538	1.14664	1.13712	1.11905	1.00076	1.04306	1.13176	1.1116	1.04869	1.09561	1.07608	1.18638	1.17392	1.12057	1.23006	1.27981	1.45698	1.44626	1.2519	1.65946	2.01205	2.05802	2.17011	2.04509	2.20125	2.31051	2.37247	2.26966	2.25491
6.08007	6.08397	6.173	6.15329	6.12936	6.17961	6.10751	6.16869	6.15467	6.20159	6.14934	6.15481	6.1359	6.20921	0.949911	1.07475	1.00249	1.13549	0.977296	1.15622	1.09676	1.16127	1.14739	1.1631	1.12011	1.00979	1.05471	1.13593	1.08009	1.04674	1.08914	1.06321	1.17865	1.1666	1.10252	1.24393	1.27826	1.45295	1.42094	1.24059	1.64963	2.02463	2.06832	2.16765	2.03822	2.19055	2.30947	2.3842	2.28748	2.27106
6.083	6.07664	6.17482	6.14988	6.13799	6.17687	6.10586	6.16228	6.16921	6.19628	6.13093	6.1709	6.12799	6.17763	0.969972	1.0473	1.02138	1.12351	0.962335	1.1699	1.07852	1.15261	1.14458	1.15024	1.14679	1.0033	1.06354	1.12827	1.10893	1.05059	1.08125	1.05605	1.1851	1.16162	1.10681	1.22238	1.2703	1.44376	1.39216	1.2265	1.64184	2.03925	2.07466	2.16259	2.03093	2.18929	2.29441	2.37528	2.29092	2.24975
6.09022	6.06711	6.20091	6.16575	6.13119	6.1753	6.09871	6.16863	6.16558	6.19681	6.13623	6.14744	6.15866	6.19228	0.976982	1.06068	1.02661	1.11277	0.95705	1.14537	1.06198	1.14199	1.13969	1.16087	1.12865	1.03219	1.05574	1.14054	1.11157	1.07345	1.068	1.05161	1.19207	1.17237	1.10209	1.22402	1.25676	1.44298	1.38945	1.23747	1.63575	2.05775	2.0797	2.17789	2.03119	2.20623	2.29774	2.36544	2.29365	2.25615
6.09732	6.08338	6.19772	6.17793	6.12048	6.19664	6.09728	6.14482	6.17342	6.19475	6.13931	6.12791	6.18914	6.19155	1.00793	1.0627	1.04449	1.1016	0.949282	1.1302	1.07178	1.12525	1.14572	1.16772	1.12971	1.03446	1.06171	1.13108	1.10385	1.06725	1.09992	1.08958	1.19322	1.16326	1.0956	1.22146	1.25005	1.4492	1.38364	1.23126	1.64107	2.05902	2.09098	2.17288	2.02232	2.21096	2.30071	2.36938	2.30908	2.26216
6.11271	6.08739	6.19721	6.17024	6.1224	6.18169	6.09783	6.1609	6.17077	6.20312	6.13758	6.12754	6.19455	6.18191	1.01446	1.05398	1.06269	1.10105	0.941339	1.16185	1.09256	1.13042	1.14694	1.17772	1.12697	1.03646	1.06109	1.1283	1.08549	1.07259	1.09331	1.07312	1.19743	1.15947	1.11004	1.20724	1.2413	1.43754	1.38928	1.23316	1.6461	2.06719	2.08355	2.17001	2.03208	2.22755	2.30568	2.35738	2.3281	2.28039
6.1009	6.08495	6.20691	6.15544	6.13013	6.18739	6.10776	6.14847	6.17911	6.22093	6.13554	6.11972	6.21381	6.19	0.999462	1.05088	1.08664	1.07289	0.950689	1.1657	1.09627	1.13216	1.13439	1.16702	1.14765	1.02835	1.07216	1.12537	1.09446	1.06517	1.09528	1.08738	1.1855	1.16773	1.08616	1.19874	1.23685	1.45103	1.40322	1.21418	1.64596	2.07004	2.07725	2.16914	2.04049	2.22282	2.30432	2.37102	2.3059	2.27705
6.08057	6.08204	6.2009	6.14512	6.12623	6.20195	6.1162	6.14708	6.17013	6.19708	6.15	6.13289	6.21019	6.18851	1.00113	1.04347	1.11285	1.06586	0.955023	1.16098	1.1226	1.12958	1.13546	1.14996	1.1601	1.02621	1.06332	1.12205	1.11288	1.06386	1.09701	1.07443	1.17739	1.16924	1.09606	1.17297	1.23611	1.44387	1.41208	1.20173	1.63759	2.04674	2.0786	2.19021	2.02636	2.20959	2.30658	2.37057	2.30373	2.28356
6.09222	6.08943	6.19839	6.14545	6.13886	6.19052	6.1049	6.14279	6.16694	6.19737	6.14989	6.13272	6.22104	6.18458	0.995425	1.06109	1.08273	1.05589	0.953094	1.14935	1.11237	1.13944	1.1455	1.14559	1.15628	1.02703	1.06638	1.10759	1.09696	1.08221	1.091	1.05853	1.1813	1.1608	1.10666	1.17426	1.22242	1.43967	1.41567	1.17576	1.61303	2.03818	2.08974	2.20241	2.04741	2.20942	2.30055	2.37231	2.29695	2.26715
6.09062	6.07236	6.19931	6.14758	6.13986	6.18926	6.07926	6.13645	6.17378	6.21054	6.15115	6.13444	6.21271	6.18816	1.02311	1.07075	1.06925	1.06708	0.960511	1.15182	1.13577	1.13035	1.1336	1.15527	1.14874	1.04933	1.04495	1.10561	1.10349	1.07087	1.08596	1.05414	1.17658	1.14295	1.12597	1.18828	1.20808	1.44035	1.43366	1.18474	1.61719	2.0331	2.08389	2.19231	2.04785	2.20063	2.30813	2.35478	2.29619	2.2387
6.07876	6.07704	6.16577	6.13746	6.1412	6.17748	6.08265	6.15999	6.17772	6.20662	6.14358	6.14495	6.19717	6.17801	1.02026	1.08491	1.06076	1.07145	0.953088	1.13108	1.12331	1.1499	1.14348	1.15285	1.12039	1.04187	1.0362	1.0939	1.10093	1.0576	1.11264	1.04925	1.1819	1.15424	1.10727	1.17071	1.20036	1.42452	1.42075	1.16367	1.63858	2.04701	2.08399	2.18831	2.05881	2.20299	2.28775	2.36079	2.28491	2.25237
6.09383	6.0856	6.16614	6.12694	6.1628	6.19608	6.09529	6.15222	6.19636	6.21941	6.14518	6.14437	6.21397	6.16427	1.04845	1.08074	1.07413	1.09233	0.938624	1.12358	1.13291	1.15524	1.15432	1.16615	1.10725	1.03471	1.03758	1.10381	1.12044	1.06052	1.11555	1.04983	1.19817	1.16569	1.09985	1.14961	1.19039	1.43125	1.3942	1.16336	1.60957	2.05716	2.08711	2.20228	2.06597	2.20561	2.30575	2.34604	2.25923	2.22625
6.09015	6.10392	6.16259	6.13231	6.16875	6.19632	6.06084	6.1536	6.19478	6.2101	6.14329	6.15155	6.21687	6.15509	1.05138	1.09034	1.06496	1.08384	0.941071	1.11427	1.14319	1.16375	1.15335	1.16381	1.10242	1.04569	1.02527	1.10449	1.13406	1.04075	1.12354	1.0668	1.18294	1.17736	1.08612	1.149	1.18932	1.4333	1.39787	1.13326	1.60258	2.05004	2.09583	2.21531	2.06196	2.19558	2.29531	2.33172	2.25763	2.22175
6.10275	6.0971	6.17755	6.13089	6.14898	6.19944	6.07067	6.15372	6.19285	6.21504	6.14153	6.14548	6.1994	6.15115	1.04733	1.09277	1.07755	1.08891	0.931382	1.12047	1.14697	1.15709	1.14276	1.16574	1.10481	1.0582	1.03182	1.11731	1.14018	1.0359	1.12377	1.07508	1.19938	1.18792	1.10503	1.15657	1.18826	1.43168	1.38574	1.12493	1.61089	2.05639	2.09156	2.19012	2.07246	2.1911	2.28757	2.33988	2.2804	2.20157
6.10747	6.0973	6.17109	6.13589	6.15342	6.19492	6.08167	6.14552	6.20295	6.21886	6.13724	6.1387	6.21356	6.15732	1.03564	1.1065	1.08959	1.07865	0.923189	1.12691	1.14566	1.15101	1.13453	1.1821	1.11653	1.05429	1.03456	1.13046	1.15031	1.03217	1.12866	1.0713	1.19527	1.19807	1.12471	1.1636	1.20346	1.41491	1.37913	1.1392	1.61488	2.06614	2.11517	2.20558	2.09102	2.1794	2.29513	2.34738	2.30644	2.20289
6.12463	6.10661	6.18923	6.12869	6.1527	6.19761	6.0819	6.13253	6.18252	6.21331	6.13516	6.13107	6.2198	6.16155	1.03028	1.10656	1.0898	1.07987	0.937684	1.13286	1.16939	1.14875	1.14636	1.18821	1.10726	1.04549	1.04327	1.12887	1.13426	1.02783	1.13212	1.07119	1.21835	1.20501	1.12789	1.15762	1.21351	1.42107	1.37924	1.14113	1.6089	2.06401	2.13573	2.21184	2.10131	2.18036	2.31527	2.35803	2.31666	2.22059
6.13015	6.12581	6.19027	6.10637	6.16044	6.18964	6.09231	6.11033	6.18438	6.19893	6.13431	6.13277	6.22166	6.14565	1.00735	1.11223	1.08619	1.08743	0.924353	1.14988	1.16044	1.16601	1.13091	1.17704	1.13485	1.04434	1.04218	1.13933	1.13732	1.03537	1.11794	1.08428	1.21956	1.19054	1.11866	1.14518	1.20932	1.41186	1.3757	1.1571	1.609	2.0636	2.12405	2.21308	2.09839	2.17536	2.332	2.3583	2.29574	2.24048
Drop M
0.0418879	0.0837758	0.125664	0.167552	0.20944	0.251327	0.293215	0.335103	0.376991	0.418879	0.460767	0.502655	0.544543	0.586431	0.628319	0.670206	0.712094	0.753982	0.79587	0.837758	0.879646	0.921534	0.963422	1.00531	1.0472	1.08909	1.13097	1.17286	1.21475	1.25664	1.29852	1.34041	1.3823	1.42419	1.46608	1.50796	1.54985	1.59174	1.63363	1.67552	1.7174	1.75929	1.80118	1.84307	1.88496	1.92684	1.96873	2.01062	2.05251	2.0944
0.0130158	0.0374847	0.107835	0.0900758	0.139759	0.210256	0.259665	0.290658	0.356343	0.390257	0.421534	0.483616	0.520601	0.564878	0.646276	0.693572	0.694688	0.760586	0.831248	0.871365	0.905268	0.91889	0.971698	1.01593	1.07155	1.06206	1.1684	1.15785	1.17697	1.25838	1.30377	1.32809	1.33397	1.41704	1.48383	1.48513	1.53896	1.58309	1.61724	1.62999	1.71953	1.748	1.84308	1.8292	1.93897	1.90091	1.97912	2.03458	2.06393	2.11302
6.22013	0.0188228	0.072686	0.0660763	0.0918749	0.168648	0.198064	0.232155	0.33765	0.361224	0.410955	0.425888	0.516292	0.563096	0.621372	0.704666	0.672568	0.77859	0.850315	0.877129	0.894915	0.932586	1.00006	1.01317	1.05033	1.07732	1.18561	1.15723	1.21253	1.23076	1.30187	1.30497	1.29341	1.40548	1.44615	1.47162	1.51566	1.57891	1.6115	1.61972	1.70699	1.7045	1.84099	1.83425	1.95356	1.89213	2.00181	2.04488	2.05825	2.09844
6.21804	6.25134	0.02423	0.0293069	0.084335	0.127738	0.156836	0.175852	0.284923	0.330081	0.386662	0.371871	0.537159	0.539334	0.610035	0.707868	0.635456	0.763275	0.912604	0.917656	0.912105	0.928125	1.03738	1.027	1.04176	1.1035	1.19195	1.19309	1.22424	1.21959	1.27102	1.30156	1.25601	1.37007	1.46717	1.48602	1.49753	1.58042	1.60791	1.6098	1.69357	1.67808	1.88573	1.84878	1.97535	1.9169	2.04565	2.05242	2.07873	2.13042
6.20671	6.24402	0.0133074	6.27422	0.0525048	0.0714348	0.119157	0.130126	0.237177	0.289495	0.338041	0.329407	0.544509	0.495618	0.593337	0.727212	0.645809	0.743249	0.917488	0.910236	0.930148	0.946237	1.04846	1.05439	1.05371	1.09428	1.13983	1.18276	1.23576	1.18466	1.26746	1.2746	1.27788	1.36767	1.45783	1.46516	1.46298	1.56546	1.60128	1.65363	1.69143	1.70747	1.92137	1.85853	1.98897	1.9126	1.99463	2.0921	2.088	2.12392
6.19537	6.21781	0.0121551	6.27075	0.0128928	0.0379849	0.0902711	0.0669059	0.175888	0.214392	0.320938	0.271486	0.525359	0.470085	0.572991	0.748861	0.642299	0.729263	0.914589	0.888178	0.948056	0.965666	1.10958	1.03368	1.04232	1.09934	1.11621	1.16625	1.21175	1.17378	1.2978	1.2469	1.25964	1.36593	1.44105	1.42287	1.47157	1.51016	1.6032	1.61648	1.69721	1.69734	1.90579	1.83027	1.99836	1.91397	2.0043	2.09308	2.10315	2.16311
6.1819	6.21001	6.26625	0.00423152	6.23101	0.0229308	0.0574774	0.0270226	0.142913	0.18593	0.282832	0.236456	0.52267	0.442741	0.552215	0.802287	0.648801	0.729829	0.926484	0.898803	1.00733	0.974829	1.15497	1.02923	1.08003	1.11617	1.11797	1.1693	1.19866	1.16922	1.29084	1.2104	1.25456	1.37681	1.42603	1.37831	1.46588	1.47913	1.59251	1.60638	1.6829	1.71757	1.94378	1.85075	2.00471	1.93903	2.01308	2.12244	2.11274	2.17701
6.15235	6.19508	6.22175	6.25056	6.20133	0.00690802	0.0390941	6.27388	0.105949	0.100154	0.236344	0.163921	0.511881	0.444014	0.534356	0.801381	0.590485	0.747616	0.954758	0.919806	1.0104	0.993757	1.14229	1.07058	1.05359	1.11648	1.15153	1.17966	1.21029	1.14504	1.31943	1.21191	1.25094	1.33633	1.38772	1.37935	1.48887	1.4773	1.57718	1.60737	1.66949	1.71667	1.94393	1.86014	2.00419	1.94079	2.03411	2.15781	2.11399	2.2015
6.15754	6.17949	6.20024	6.25653	6.17438	6.26519	0.0226452	6.26846	0.0601251	0.0874533	0.175957	0.11139	0.478828	0.420717	0.522262	0.844754	0.544967	0.733631	0.974683	0.936288	1.02403	0.980271	1.15684	1.04312	1.03752	1.09623	1.19412	1.18428	1.26275	1.15023	1.31766	1.19965	1.28067	1.34185	1.32921	1.35386	1.46475	1.48533	1.57136	1.59975	1.68636	1.7027	1.94462	1.87096	2.03434	1.93142	2.05271	2.17946	2.18184	2.19205
6.15051	6.18159	6.19765	6.2654	6.16257	6.27594	0.0410552	6.26707	0.0595027	0.0749321	0.163333	0.100979	0.486063	0.436675	0.527021	0.855595	0.559542	0.73041	0.988405	0.95187	1.03064	0.978315	1.14264	1.04521	1.02731	1.0975	1.17631	1.1811	1.25926	1.14262	1.33435	1.18911	1.26885	1.32495	1.33677	1.36226	1.4716	1.50359	1.54403	1.58083	1.68131	1.68892	1.95506	1.88085	2.03869	1.90933	2.07847	2.17709	2.1967	2.17215
6.14092	6.19546	6.19801	6.25709	6.15771	6.23377	0.0366439	6.27494	0.0678181	0.0904704	0.15305	0.0991032	0.493007	0.435805	0.535257	0.840594	0.538476	0.739825	0.98498	0.9503	1.01781	0.977302	1.13858	1.03631	1.03089	1.12017	1.18138	1.19568	1.25152	1.14536	1.33605	1.17863	1.27179	1.33153	1.33938	1.3508	1.47048	1.49851	1.54084	1.58256	1.67637	1.71146	1.96126	1.87638	2.05501	1.90525	2.08065	2.17706	2.19335	2.17053
6.14712	6.18349	6.19875	6.26581	6.15012	6.21826	0.04735	6.26854	0.0651156	0.096864	0.15842	0.0871705	0.4883	0.438347	0.562147	0.835838	0.531734	0.730743	1.00181	0.953784	1.0182	0.972684	1.13458	1.03853	1.02145	1.11771	1.18973	1.18886	1.23554	1.14381	1.34469	1.20385	1.29848	1.33412	1.33431	1.34547	1.4689	1.49374	1.55099	1.58115	1.65152	1.69619	1.96522	1.87461	2.05699	1.9057	2.07267	2.1776	2.18985	2.16068
6.14839	6.17081	6.17758	6.26406	6.12796	6.22747	0.045278	6.26428	0.0663541	0.0855732	0.166261	0.0766204	0.488195	0.453662	0.544572	0.81623	0.519275	0.741395	0.988381	0.93244	1.02927	0.967009	1.13425	1.0204	1.03463	1.11374	1.19836	1.19271	1.23597	1.14175	1.35235	1.19529	1.31462	1.33257	1.3323	1.33208	1.45119	1.48189	1.5304	1.55334	1.64526	1.67569	1.9703	1.86396	2.05328	1.91456	2.07116	2.17003	2.17738	2.17001
6.1354	6.15164	6.17004	6.25233	6.10857	6.22491	0.0518084	6.28099	0.0553627	0.10159	0.164675	0.0909961	0.474465	0.448257	0.540509	0.8206	0.538225	0.743318	0.99019	0.937997	1.04446	0.95614	1.12578	1.01725	1.04687	1.11333	1.206	1.21047	1.22343	1.12409	1.34939	1.19592	1.30617	1.32616	1.34585	1.34166	1.44626	1.49917	1.53653	1.55399	1.65396	1.66292	1.95688	1.8702	2.05051	1.92351	2.05547	2.15016	2.19538	2.16379
6.13593	6.16761	6.16906	6.25346	6.10841	6.22185	0.0479721	0.00677828	0.0673934	0.093989	0.126967	0.075603	0.474771	0.44629	0.541616	0.804638	0.545745	0.737451	0.965106	0.953586	1.05894	0.97184	1.14187	1.01344	1.05193	1.11389	1.18278	1.18812	1.22973	1.12884	1.33249	1.19539	1.28826	1.3322	1.35619	1.33743	1.46061	1.49312	1.53104	1.54139	1.64917	1.67707	1.96358	1.85253	2.05056	1.92307	2.05237	2.13913	2.17756	2.15868
6.12159	6.17551	6.17068	6.24404	6.09891	6.22375	0.0318721	0.0107699	0.0621093	0.0915187	0.11412	0.083708	0.476383	0.463837	0.537727	0.797087	0.551953	0.759421	0.970496	0.96497	1.05289	0.962813	1.12922	1.00952	1.04416	1.11025	1.17639	1.18827	1.23523	1.13053	1.34396	1.21113	1.27725	1.32593	1.35096	1.33446	1.43591	1.50856	1.53087	1.52939	1.6677	1.68115	1.95571	1.84083	2.04936	1.91869	2.044	2.15281	2.1744	2.14859
6.12898	6.16852	6.17917	6.22089	6.11628	6.21971	0.040123	0.0148677	0.0618816	0.0857899	0.130712	0.0810352	0.46704	0.452834	0.540807	0.807663	0.54227	0.740887	0.965057	0.959771	1.06856	0.967988	1.14222	1.03682	1.0402	1.10974	1.16657	1.19598	1.23163	1.10463	1.33318	1.21129	1.28849	1.32564	1.3285	1.33463	1.46317	1.50942	1.5407	1.54811	1.68119	1.68618	1.9523	1.83097	2.05468	1.92604	2.03672	2.12847	2.16862	2.15192
6.14224	6.16384	6.18132	6.21029	6.10771	6.22598	0.0374363	6.28195	0.0608407	0.0832499	0.143304	0.0939618	0.451582	0.453692	0.573511	0.820132	0.559102	0.737619	0.959456	0.958846	1.08382	0.979502	1.13506	1.02905	1.03346	1.09919	1.15806	1.19163	1.2382	1.1095	1.32675	1.20892	1.28476	1.32502	1.33065	1.3312	1.46238	1.53306	1.5485	1.5415	1.68165	1.67695	1.93871	1.83592	2.04451	1.91879	2.04738	2.16308	2.173	2.14863
6.14206	6.16952	6.18147	6.20324	6.10555	6.22137	0.038967	6.25832	0.08536	0.0594484	0.141386	0.0925406	0.442253	0.447742	0.567337	0.813149	0.530844	0.750364	0.966446	0.964748	1.08013	0.969214	1.1397	1.02032	1.04088	1.10385	1.16647	1.18925	1.25696	1.11017	1.32566	1.1931	1.27591	1.33925	1.32045	1.33461	1.46072	1.52892	1.5455	1.54697	1.6852	1.67947	1.9584	1.82299	2.02519	1.90409	2.05197	2.16838	2.19269	2.14721
6.14971	6.17746	6.19298	6.20094	6.10304	6.22592	0.0285018	6.26644	0.075681	0.0767112	0.121861	0.082342	0.441794	0.44691	0.580383	0.796677	0.529726	0.743332	0.962696	0.950332	1.08118	0.960179	1.14026	1.02326	1.04112	1.10497	1.16787	1.20717	1.21963	1.10804	1.32028	1.18076	1.27765	1.33205	1.33157	1.34429	1.47102	1.53028	1.55219	1.56684	1.70252	1.65221	1.95778	1.81727	2.02305	1.90243	2.05904	2.16134	2.20205	2.14537
6.12024	6.16527	6.18567	6.20736	6.09428	6.22874	0.0198195	6.25188	0.0743952	0.0740037	0.120088	0.098344	0.428915	0.451874	0.617335	0.78283	0.519928	0.765215	0.957925	0.966078	1.083	0.963299	1.15727	1.01845	1.06261	1.10656	1.1929	1.21254	1.22645	1.11453	1.31344	1.18852	1.28836	1.3459	1.32815	1.34835	1.47247	1.52963	1.52452	1.57435	1.71791	1.64839	1.9576	1.79944	2.01217	1.90615	2.04956	2.16122	2.18897	2.15986
6.12038	6.19159	6.18487	6.18515	6.09018	6.23831	0.00739534	6.23761	0.0823	0.0844141	0.118267	0.115559	0.413192	0.456249	0.633883	0.752211	0.539114	0.771958	0.955479	0.973646	1.09756	0.969823	1.14312	1.04919	1.06258	1.11879	1.17708	1.1994	1.23338	1.11042	1.31156	1.19412	1.28063	1.35112	1.32558	1.32869	1.45223	1.53055	1.52397	1.5529	1.71812	1.63095	1.94892	1.80362	2.02152	1.92217	2.04226	2.16035	2.17971	2.15282
6.10862	6.20237	6.19892	6.19154	6.07353	6.23715	0.028237	6.24915	0.0716898	0.0728413	0.0965334	0.099866	0.393199	0.445494	0.621136	0.772908	0.56308	0.754552	0.964115	0.973906	1.09647	0.962878	1.11799	1.04335	1.05654	1.11952	1.17677	1.20132	1.26216	1.11923	1.30189	1.18204	1.27664	1.34932	1.30656	1.32485	1.44002	1.53291	1.5086	1.54914	1.7223	1.64994	1.95473	1.80597	2.00911	1.92646	2.06043	2.15165	2.18014	2.16005
6.10728	6.18964	6.20638	6.17949	6.06233	6.24933	0.0462824	6.26784	0.0708093	0.0719902	0.102091	0.101165	0.389678	0.43681	0.632487	0.760419	0.576076	0.740883	0.962568	0.96618	1.09046	0.971276	1.10805	1.07406	1.04298	1.11082	1.18376	1.20371	1.24477	1.10475	1.29526	1.17411	1.2815	1.34272	1.33313	1.32241	1.44273	1.52614	1.50079	1.5484	1.7115	1.66532	1.94857	1.82694	2.00667	1.9314	2.06851	2.14488	2.18015	2.14733
6.09829	6.20161	6.20085	6.17003	6.04241	6.25158	0.0698177	0.00274271	0.071793	0.0868952	0.10524	0.0929547	0.391409	0.452258	0.625833	0.756316	0.575108	0.747408	0.97059	0.972071	1.07334	1.00628	1.11103	1.06959	1.04657	1.09684	1.17179	1.21236	1.25302	1.07995	1.30897	1.17683	1.27913	1.33386	1.32658	1.31607	1.45167	1.53657	1.50271	1.54557	1.69906	1.65947	1.93193	1.80919	2.01093	1.92933	2.07921	2.15155	2.18192	2.14827
6.0851	6.2115	6.21041	6.17682	6.0504	6.2319	0.0671183	0.00487012	0.068651	0.108643	0.110518	0.108933	0.386741	0.452443	0.612829	0.771906	0.575165	0.745422	0.964125	0.988798	1.08139	1.01182	1.11972	1.06815	1.04202	1.07645	1.17174	1.18956	1.2556	1.09752	1.28432	1.1822	1.28837	1.34982	1.33487	1.34963	1.45246	1.54565	1.49827	1.55677	1.70756	1.67857	1.90613	1.80992	2.0091	1.92991	2.10186	2.14981	2.17887	2.1461
6.0888	6.21691	6.20784	6.18246	6.0574	6.24211	0.078845	0.00347065	0.0643817	0.107448	0.127438	0.100686	0.391277	0.468668	0.625268	0.799795	0.577234	0.759241	0.959232	0.988732	1.08775	1.01855	1.11066	1.06991	1.04954	1.07317	1.15718	1.18853	1.25635	1.10634	1.2835	1.16209	1.27833	1.35776	1.32754	1.3597	1.43183	1.53756	1.49441	1.56814	1.7131	1.65836	1.91639	1.80781	2.00934	1.9318	2.12266	2.15018	2.17338	2.14748
6.08219	6.21823	6.21531	6.19179	6.04884	6.26052	0.0750988	0.00211406	0.0516174	0.106757	0.153058	0.103776	0.423533	0.471789	0.612846	0.824756	0.578732	0.743132	0.975214	1.00237	1.07511	0.99975	1.11276	1.07375	1.06779	1.06435	1.16114	1.18714	1.25962	1.10799	1.26872	1.17613	1.28085	1.37811	1.31548	1.35344	1.42207	1.5385	1.5006	1.5625	1.719	1.65991	1.90488	1.81148	1.99821	1.9373	2.12991	2.14697	2.17567	2.14078
6.06332	6.21154	6.20475	6.19735	6.06942	6.2485	0.0867152	6.27898	0.0840547	0.119397	0.14052	0.125337	0.41728	0.460602	0.60122	0.846637	0.570501	0.743317	0.979772	0.993798	1.08513	0.995312	1.10608	1.06891	1.04394	1.05751	1.17376	1.18035	1.24679	1.09835	1.27605	1.16261	1.2825	1.38464	1.31356	1.3464	1.42756	1.53921	1.50824	1.57325	1.71234	1.66151	1.90484	1.8186	2.0054	1.94431	2.11995	2.14223	2.17038	2.15382
6.05248	6.23264	6.18018	6.19609	6.06131	0.00727712	0.0847271	0.0103775	0.0845209	0.116316	0.128469	0.129725	0.453864	0.454447	0.593	0.862575	0.561042	0.732278	0.991944	0.989446	1.06643	0.999018	1.13123	1.0701	1.01822	1.07306	1.17384	1.20474	1.24428	1.08435	1.28467	1.15192	1.2878	1.39477	1.32954	1.34718	1.41689	1.5359	1.51772	1.5655	1.69588	1.65252	1.90842	1.81384	1.9943	1.94923	2.11184	2.13583	2.16487	2.15569
6.04925	6.23723	6.1966	6.18732	6.06524	0.00944268	0.096049	0.0160228	0.0868956	0.113908	0.123117	0.141085	0.456346	0.449987	0.596099	0.860215	0.562832	0.732071	0.995164	0.998521	1.07976	1.00366	1.11486	1.05864	1.01332	1.07511	1.19075	1.17479	1.2299	1.09388	1.28217	1.14778	1.30378	1.4171	1.32855	1.35137	1.4348	1.5292	1.52339	1.56635	1.71746	1.65851	1.92568	1.82895	1.9943	1.93656	2.11893	2.13784	2.15749	2.1763
6.04827	6.23143	6.18475	6.19002	6.0659	0.0191349	0.0847501	0.0381766	0.0879621	0.130517	0.133932	0.145829	0.448521	0.464707	0.587195	0.868577	0.57197	0.718887	0.996218	0.992404	1.05849	0.973644	1.10094	1.05291	1.01137	1.09267	1.19591	1.19928	1.25114	1.0818	1.30054	1.16927	1.30307	1.40901	1.34175	1.34671	1.44469	1.53344	1.50107	1.5671	1.72549	1.67269	1.93892	1.83562	1.97419	1.9488	2.11443	2.1329	2.16906	2.17678
6.03804	6.21779	6.19332	6.18238	6.05855	6.28262	0.0947	0.0244448	0.0803235	0.13046	0.146737	0.141145	0.45179	0.462917	0.565904	0.8783	0.578695	0.708416	0.983764	0.992631	1.06036	0.968528	1.10653	1.0415	1.00919	1.08718	1.18883	1.18838	1.26189	1.05501	1.30065	1.16699	1.2878	1.40169	1.34582	1.35156	1.45138	1.51511	1.49002	1.57699	1.72859	1.66536	1.91786	1.84998	1.96774	1.95508	2.09732	2.13249	2.15772	2.18381
6.04397	6.24324	6.19076	6.18314	6.06612	0.00976064	0.0786822	0.0294474	0.0790818	0.121039	0.137336	0.118401	0.461637	0.465595	0.547905	0.872836	0.582848	0.723527	0.978414	0.994378	1.06099	0.963646	1.10514	1.04225	1.00744	1.07704	1.21287	1.19185	1.27437	1.06124	1.28503	1.17617	1.28284	1.41106	1.34726	1.34131	1.47196	1.53188	1.47835	1.5573	1.75383	1.6641	1.93578	1.84131	1.97421	1.95758	2.08896	2.12258	2.14315	2.1691
6.04312	6.23739	6.18618	6.18505	6.08529	0.0128392	0.0942691	0.0372293	0.0838117	0.140153	0.144764	0.102795	0.475968	0.472063	0.5486	0.875948	0.585133	0.756487	0.96221	0.997148	1.05474	0.967654	1.09673	1.04173	1.00391	1.07139	1.21228	1.21143	1.28137	1.06143	1.29431	1.16296	1.28881	1.43557	1.32389	1.33846	1.46762	1.53424	1.4685	1.5183	1.75936	1.65087	1.93314	1.85936	1.98226	1.96672	2.096	2.1175	2.13943	2.1724
6.04335	6.2398	6.18161	6.19514	6.06517	0.0137608	0.0908154	0.0330008	0.096942	0.140197	0.147863	0.114891	0.478609	0.467084	0.525501	0.900583	0.568586	0.772453	0.952545	0.995146	1.06259	0.977205	1.10804	1.05416	0.993793	1.09018	1.2183	1.22749	1.27914	1.05106	1.29977	1.17756	1.2953	1.43687	1.32129	1.3509	1.47421	1.51325	1.48921	1.52115	1.75908	1.66445	1.9386	1.84841	1.99374	1.9573	2.09465	2.12584	2.14879	2.15465
6.03879	6.24118	6.1992	6.18822	6.06488	0.0492293	0.0667425	0.0381327	0.115542	0.136962	0.136871	0.123087	0.481217	0.464789	0.546392	0.890904	0.552317	0.773024	0.958546	0.973929	1.06919	0.976169	1.11238	1.06157	0.98511	1.09857	1.2249	1.23955	1.2809	1.06099	1.3035	1.17074	1.31256	1.4249	1.31839	1.3545	1.4771	1.52263	1.48046	1.49158	1.76195	1.68361	1.92397	1.86562	1.98326	1.95838	2.09205	2.1066	2.15929	2.14633
6.06224	6.25621	6.20259	6.20506	6.09034	0.0523503	0.0540577	0.0266682	0.100597	0.149401	0.144336	0.112577	0.466371	0.460252	0.544946	0.90559	0.54658	0.75693	0.949928	0.968522	1.08345	0.95409	1.10152	1.06285	0.976221	1.09786	1.22327	1.24603	1.28345	1.04464	1.28832	1.18945	1.31364	1.4241	1.31335	1.37278	1.48965	1.51769	1.48227	1.49887	1.76501	1.68171	1.92084	1.862	1.96439	1.98998	2.09722	2.10345	2.14289	2.13952
6.06375	6.26334	6.21643	6.22004	6.08045	0.0536309	0.0567196	0.0219768	0.095552	0.139328	0.128561	0.141111	0.48114	0.484451	0.550877	0.935834	0.553942	0.767112	0.960188	0.961116	1.08326	0.971807	1.09909	1.0585	0.96643	1.1125	1.22349	1.25509	1.25805	1.05584	1.30562	1.2018	1.3074	1.42055	1.31751	1.35858	1.48215	1.4997	1.50368	1.49949	1.7743	1.68061	1.92994	1.86135	1.95038	2.00737	2.07893	2.10026	2.14325	2.13546
6.05678	6.24633	6.22738	6.24291	6.06996	0.0251106	0.0550772	0.0134973	0.083427	0.148759	0.120405	0.14143	0.498783	0.455387	0.541959	0.940174	0.547975	0.757704	0.958454	0.969314	1.08383	0.989547	1.10874	1.0478	0.968143	1.09712	1.22807	1.25637	1.28146	1.02954	1.30001	1.19889	1.2946	1.42087	1.32471	1.34685	1.48143	1.502	1.49328	1.50489	1.78513	1.66684	1.92421	1.87213	1.93989	1.98397	2.10152	2.10776	2.1108	2.1497
6.06758	6.24972	6.22742	6.25008	6.07013	0.0260782	0.0481257	0.0233437	0.0953905	0.138949	0.103225	0.135827	0.501886	0.476207	0.545557	0.95973	0.543445	0.742062	0.974369	0.981396	1.08872	0.984498	1.10569	1.05547	0.954789	1.10784	1.24487	1.26208	1.29848	1.03414	1.29953	1.20139	1.3068	1.4417	1.31596	1.34088	1.49376	1.49971	1.50433	1.50557	1.78776	1.68019	1.92878	1.87831	1.93232	1.98955	2.10213	2.1133	2.13204	2.12905
6.08431	6.24942	6.22783	6.25752	6.07783	0.033588	0.0411425	0.0169157	0.0998636	0.121265	0.104395	0.134963	0.50346	0.472157	0.516536	0.969295	0.529449	0.734827	0.981878	0.96989	1.09649	0.989954	1.0877	1.0499	0.948746	1.12053	1.22925	1.25351	1.26702	1.02615	1.29529	1.21767	1.30492	1.44537	1.31262	1.33908	1.49149	1.47546	1.49319	1.50639	1.79764	1.68601	1.91772	1.8809	1.94502	1.97115	2.10659	2.13521	2.13931	2.12295
6.08431	6.25093	6.21414	6.26229	6.07199	0.0287855	0.044875	0.0147717	0.110954	0.136023	0.101842	0.132336	0.492169	0.472737	0.493157	0.975984	0.518762	0.736765	0.986952	0.973956	1.09099	0.991226	1.07762	1.02055	0.956575	1.13002	1.25458	1.24582	1.26969	1.02937	1.31606	1.19736	1.29174	1.426	1.30636	1.35226	1.45783	1.46931	1.5086	1.51267	1.79668	1.6623	1.90614	1.8831	1.94056	1.97085	2.11736	2.13082	2.12573	2.11735
6.11727	6.25626	6.19792	6.27436	6.06787	0.0321233	0.0507002	0.0114033	0.107821	0.135685	0.103633	0.125376	0.485621	0.465219	0.506734	0.971065	0.51411	0.741843	0.99839	0.984538	1.10131	0.990089	1.06775	1.01228	0.94794	1.12775	1.23797	1.23979	1.27296	1.03668	1.31338	1.19082	1.27824	1.42586	1.27998	1.34137	1.45648	1.4698	1.53202	1.5098	1.80024	1.66512	1.9191	1.88056	1.9403	1.96428	2.14001	2.11436	2.12763	2.11334
6.1128	6.24033	6.1955	0.00623124	6.07112	0.0355935	0.0415127	6.27904	0.0957929	0.132441	0.0753728	0.130751	0.479476	0.459392	0.493119	0.976454	0.519151	0.756124	1.02064	0.981658	1.10327	1.0093	1.06892	1.01294	0.948339	1.12078	1.23236	1.21809	1.24287	1.03527	1.32587	1.18739	1.27258	1.42673	1.28064	1.35328	1.43874	1.46428	1.54579	1.511	1.79454	1.66807	1.90301	1.88768	1.9378	1.96417	2.13854	2.11575	2.12939	2.09544
6.11454	6.22964	6.19786	0.00756386	6.04126	0.0290888	0.0536248	0.00949322	0.0917665	0.150581	0.0723003	0.13175	0.463348	0.469879	0.49283	0.969825	0.523668	0.751009	1.02314	0.96448	1.09641	0.988896	1.07346	1.0004	0.947758	1.14702	1.22498	1.2002	1.23934	1.03291	1.33791	1.20088	1.27619	1.42533	1.26777	1.34217	1.44273	1.47823	1.54904	1.52678	1.7789	1.67319	1.92451	1.87834	1.94991	1.96527	2.15192	2.11185	2.12929	2.07455
6.11087	6.20868	6.21025	6.28068	6.05511	0.0305712	0.0398568	0.0216639	0.0827734	0.145854	0.0542243	0.123967	0.457927	0.480221	0.494053	0.973994	0.510954	0.745763	1.01662	0.977336	1.10126	0.986871	1.07222	0.98542	0.952219	1.17623	1.21091	1.20852	1.25233	1.05661	1.33732	1.17065	1.25752	1.44285	1.26018	1.35628	1.45986	1.47791	1.52782	1.52463	1.79998	1.67914	1.92777	1.89091	1.97277	1.96619	2.15127	2.10299	2.12279	2.06683
6.10898	6.20331	6.21894	6.28193	6.05063	0.0298558	0.0324566	0.0167866	0.0834425	0.157871	0.0485703	0.136368	0.435904	0.489613	0.481962	0.967551	0.531933	0.738872	1.01244	0.963563	1.11039	0.976714	1.0614	0.995178	0.960592	1.17566	1.21936	1.20425	1.2508	1.05621	1.33698	1.17743	1.25831	1.4366	1.28162	1.35689	1.45083	1.47496	1.53197	1.51619	1.82037	1.68652	1.91596	1.90018	1.94179	1.94534	2.13952	2.10822	2.12047	2.08943
6.11847	6.19882	6.23357	6.27989	6.05382	0.0261475	0.00729927	0.0369924	0.0951339	0.156488	0.0355979	0.13745	0.433096	0.479045	0.48594	0.974988	0.533501	0.728184	1.00524	0.966277	1.10953	0.975886	1.05242	0.993418	0.951	1.16906	1.23483	1.20192	1.2504	1.05093	1.31339	1.18351	1.26404	1.42306	1.28089	1.34602	1.45861	1.47936	1.52802	1.55209	1.81793	1.67967	1.92535	1.89844	1.94109	1.93674	2.13874	2.1037	2.12703	2.09911
6.11942	6.18751	6.25235	6.26886	6.05743	0.0292521	0.00760686	0.0461306	0.109751	0.151999	0.0373035	0.13254	0.408629	0.465356	0.471741	0.958425	0.519444	0.740984	1.00467	0.951228	1.12707	0.975019	1.0553	0.975247	0.958219	1.18439	1.24753	1.20607	1.2535	1.0698	1.31691	1.19487	1.2751	1.41478	1.29597	1.3245	1.45009	1.48869	1.52065	1.55795	1.8104	1.67254	1.93289	1.90901	1.96277	1.93404	2.13217	2.11922	2.13729	2.098
6.14206	6.16477	6.26535	6.2795	6.03919	0.00459586	0.0169295	0.066182	0.106412	0.156913	0.0449219	0.115794	0.410313	0.475472	0.480325	0.972484	0.51041	0.713009	1.00068	0.953238	1.12875	0.96467	1.04293	0.963146	0.959946	1.20637	1.25887	1.20153	1.25839	1.07551	1.32017	1.19743	1.25866	1.42179	1.317	1.31554	1.43297	1.49061	1.53028	1.55647	1.80772	1.678	1.92806	1.90736	1.97	1.96892	2.13093	2.14193	2.13574	2.09211
6.14432	6.15419	6.2776	0.00439156	6.05738	6.28133	0.0236405	0.0651386	0.0949006	0.172091	0.0620147	0.115764	0.391329	0.457872	0.466309	0.982992	0.519985	0.715407	0.99812	0.946848	1.15252	0.96641	1.04823	0.945964	0.957521	1.19479	1.25926	1.22738	1.25178	1.07338	1.32961	1.21555	1.26277	1.42331	1.30698	1.29759	1.44635	1.48553	1.53404	1.57382	1.79665	1.67537	1.93064	1.91311	1.97276	1.95022	2.13348	2.12718	2.1436	2.08254
6.11731	6.1437	6.26564	0.00561283	6.0655	6.27967	0.0226475	0.0432047	0.0977375	0.194608	0.0618499	0.104057	0.368592	0.470259	0.463069	0.960355	0.546517	0.712136	0.990188	0.940582	1.16246	0.959671	1.04451	0.937896	0.965822	1.17774	1.24788	1.21594	1.24587	1.06842	1.35574	1.23837	1.26069	1.41812	1.3132	1.26866	1.43297	1.47941	1.53418	1.55475	1.78276	1.66707	1.93563	1.93468	1.98269	1.9463	2.13292	2.13858	2.14238	2.07357
6.11043	6.138	6.26329	0.00475702	6.06031	0.013856	0.011508	0.0255386	0.0957642	0.199403	0.0553032	0.126421	0.372354	0.491624	0.463078	0.937505	0.550146	0.697853	0.984386	0.966286	1.15964	0.969466	1.06214	0.936091	0.962228	1.18254	1.25958	1.22341	1.23985	1.07302	1.36672	1.23859	1.27135	1.42748	1.30714	1.27236	1.48583	1.46379	1.54883	1.55006	1.77354	1.67233	1.92831	1.91593	2.00564	1.94725	2.13736	2.15028	2.13864	2.04845
6.12312	6.13769	6.25824	0.00450851	6.05328	0.0167565	0.0112848	0.0302437	0.0860891	0.192144	0.0411042	0.126247	0.367781	0.491779	0.43751	0.964743	0.560986	0.700618	0.963586	0.979913	1.15552	0.981554	1.05568	0.925474	0.964989	1.20628	1.26841	1.22521	1.23063	1.05349	1.37952	1.25209	1.26538	1.41912	1.28518	1.26876	1.46741	1.45743	1.55566	1.54868	1.76627	1.68731	1.94052	1.91959	1.98959	1.92932	2.14191	2.15373	2.14018	2.05736
6.12086	6.14042	6.26717	6.2772	6.04312	0.0230667	0.00622549	0.035983	0.0916403	0.211378	0.0349724	0.143222	0.372211	0.498436	0.428132	0.973755	0.572598	0.701737	0.961225	0.98256	1.15178	0.977443	1.06112	0.947285	0.981746	1.20302	1.26379	1.23037	1.23733	1.04632	1.3732	1.24924	1.2708	1.39851	1.26875	1.27293	1.47609	1.44347	1.57133	1.53866	1.75161	1.67085	1.94429	1.93234	1.98934	1.94569	2.13004	2.14315	2.1582	2.07699
6.09869	6.14959	6.28309	6.27473	6.03183	0.0158179	0.00372183	0.031389	0.0700113	0.229359	0.0339418	0.135751	0.37319	0.493768	0.419992	0.963166	0.570303	0.67533	0.945017	0.991536	1.14452	0.990004	1.04298	0.946494	0.978865	1.19104	1.26099	1.22507	1.23754	1.04774	1.36686	1.25376	1.28285	1.38935	1.25676	1.27591	1.49246	1.45143	1.5618	1.54714	1.75523	1.66898	1.93969	1.91896	2.02186	1.97457	2.12523	2.15405	2.16581	2.09905
6.09037	6.15957	6.27906	6.27345	6.04012	0.0117112	6.28289	0.0328145	0.0679955	0.230426	0.0364386	0.134164	0.378837	0.495861	0.419233	0.96826	0.571859	0.683859	0.939711	1.00185	1.13032	0.99256	1.0344	0.965877	0.977723	1.19077	1.26266	1.23975	1.25752	1.05053	1.35852	1.26162	1.28487	1.37363	1.27185	1.27153	1.47094	1.43508	1.54997	1.53916	1.75137	1.6623	1.92262	1.90685	2.01778	1.96463	2.10477	2.14407	2.16938	2.10407
6.06572	6.14339	6.28039	6.26397	6.04999	0.00697109	0.0264854	0.0345115	0.0513178	0.23696	0.0291694	0.134752	0.373573	0.476654	0.420923	0.964898	0.572997	0.663328	0.941295	1.0033	1.11421	0.987107	1.04996	0.975673	0.973103	1.18847	1.25707	1.23516	1.27212	1.04226	1.37343	1.26861	1.28069	1.35333	1.27091	1.2677	1.47964	1.44413	1.54429	1.52647	1.7646	1.67987	1.91881	1.92166	2.0179	1.97219	2.11148	2.15021	2.16497	2.08053
6.09697	6.13562	0.00206592	0.00589604	6.04155	0.0245545	0.0229188	0.0491024	0.0504972	0.253544	0.0313521	0.158087	0.378947	0.455696	0.448647	0.95107	0.584231	0.65025	0.925014	0.995513	1.11242	0.977302	1.05339	0.961624	0.95903	1.18224	1.26849	1.2262	1.27917	1.05012	1.39007	1.28152	1.2839	1.3376	1.26861	1.26639	1.47719	1.45618	1.53443	1.51944	1.76022	1.68006	1.93329	1.93489	2.01039	1.97055	2.11351	2.14683	2.16758	2.09273
6.11377	6.13867	0.0116223	6.27788	6.03701	0.0225636	0.0135594	0.0218561	0.0346592	0.268277	0.0299671	0.146564	0.378788	0.454259	0.441875	0.958767	0.57887	0.650597	0.916409	0.994121	1.10541	0.988879	1.03955	0.946236	0.942681	1.18881	1.26902	1.22143	1.28302	1.04591	1.37865	1.29281	1.25936	1.35925	1.28935	1.26455	1.47726	1.46301	1.51181	1.51046	1.76237	1.66955	1.92498	1.94239	2.02013	1.98766	2.10851	2.16916	2.16051	2.10165
6.12711	6.1305	6.28088	6.27238	6.03093	0.0346327	0.0232163	0.00183003	0.0177285	0.273959	0.0267707	0.141171	0.382428	0.45394	0.428324	0.965161	0.564044	0.652036	0.912198	1.00218	1.11951	0.977733	1.03476	0.947558	0.921139	1.20735	1.243	1.22356	1.28529	1.06218	1.39809	1.27121	1.26909	1.35741	1.28641	1.26097	1.50381	1.4416	1.51435	1.49983	1.73902	1.6485	1.92362	1.93882	2.02016	1.98401	2.10926	2.17373	2.14474	2.10482
6.13166	6.14997	0.00507142	6.25839	6.05222	0.0413708	0.035126	6.28297	0.0174832	0.268122	0.044442	0.125738	0.367915	0.48499	0.455297	0.939967	0.554767	0.664009	0.905568	1.01198	1.14187	0.988261	1.05211	0.942265	0.938371	1.20304	1.23596	1.19619	1.2861	1.07274	1.40698	1.27299	1.26386	1.36376	1.29702	1.25673	1.50026	1.43907	1.50731	1.51057	1.73515	1.66516	1.93837	1.92899	2.03958	1.99211	2.13916	2.1756	2.15103	2.09245
6.14091	6.13713	0.0194342	6.24665	6.03849	0.0536159	0.0445754	6.27009	0.0323884	0.272131	0.048511	0.142211	0.383572	0.507458	0.457056	0.93744	0.548407	0.6711	0.907674	1.00203	1.13511	0.995472	1.06514	0.947289	0.952122	1.1891	1.23128	1.17738	1.28433	1.07617	1.40915	1.28063	1.25941	1.37844	1.30038	1.2434	1.52699	1.44136	1.49181	1.51665	1.73141	1.66195	1.93644	1.92694	2.04053	1.99213	2.12149	2.17058	2.1799	2.09162
6.11875	6.1405	0.00737366	6.26093	6.02009	0.0280481	0.0466233	0.00223047	7.37714e-05	0.260816	0.0306258	0.159246	0.375556	0.494962	0.469192	0.936341	0.537748	0.686711	0.917767	1.01482	1.14164	0.978627	1.05529	0.939457	0.942523	1.19139	1.25438	1.19619	1.26558	1.09514	1.38796	1.28837	1.25116	1.38042	1.30146	1.24854	1.50731	1.45856	1.49222	1.49954	1.7294	1.64501	1.92554	1.93437	2.03825	1.9826	2.13034	2.19465	2.1775	2.09125
6.11197	6.14674	6.26904	6.25839	6.02492	0.0561482	0.0405854	6.27912	6.26808	0.254764	0.0410721	0.153956	0.344703	0.487295	0.464868	0.949386	0.533108	0.678582	0.922667	1.01901	1.13758	0.97421	1.07095	0.950117	0.964416	1.19338	1.24607	1.20047	1.28348	1.1074	1.38892	1.30842	1.25401	1.38783	1.31649	1.25031	1.5219	1.4671	1.48942	1.50423	1.74555	1.65444	1.93276	1.92125	2.03569	1.97978	2.12763	2.20304	2.16732	2.08997
6.11266	6.15482	6.2644	6.26499	6.015	0.0697353	0.0363338	6.28059	0.00197412	0.247569	0.0298811	0.161266	0.336751	0.484268	0.442961	0.968148	0.536477	0.704375	0.915951	1.01028	1.14925	0.973264	1.07597	0.933837	0.982076	1.18794	1.25498	1.20257	1.28886	1.09214	1.4066	1.29109	1.25545	1.37512	1.33227	1.25453	1.50843	1.46161	1.50988	1.52208	1.74633	1.66648	1.90831	1.9298	2.03689	1.97839	2.12329	2.19525	2.14796	2.08401
6.10581	6.13095	6.25119	6.25743	6.00637	0.0655017	0.0351584	6.2788	0.00676706	0.245624	0.024447	0.16164	0.351583	0.512128	0.441179	0.961353	0.533441	0.688734	0.905097	0.991676	1.14763	0.973265	1.07287	0.928692	0.995098	1.16189	1.2352	1.20654	1.27127	1.09162	1.40498	1.29188	1.25987	1.38771	1.33652	1.22542	1.50669	1.48121	1.50907	1.51063	1.7498	1.67083	1.90237	1.92915	2.03669	1.97917	2.12824	2.19344	2.15398	2.09357
6.07761	6.12082	6.27579	6.24435	6.02128	0.0473326	0.0261348	0.00275924	0.0124984	0.240486	0.0172071	0.165422	0.366089	0.512591	0.464615	0.974419	0.535462	0.680165	0.90664	0.995603	1.15809	0.977303	1.06403	0.932891	0.988	1.15507	1.23127	1.21817	1.27804	1.08381	1.40602	1.30995	1.25815	1.37035	1.32632	1.22893	1.5021	1.47116	1.51569	1.50514	1.73579	1.67257	1.92273	1.93062	2.03938	1.97792	2.11625	2.19705	2.16417	2.11274
6.09937	6.12275	6.28068	6.2566	6.01301	0.0417458	0.0214925	6.27773	0.0370389	0.250183	0.000466038	0.179483	0.37704	0.488389	0.428366	0.981198	0.536333	0.668893	0.898946	0.992186	1.16166	0.9701	1.05538	0.925073	0.994874	1.14681	1.24909	1.21174	1.2662	1.09124	1.41918	1.31534	1.27356	1.36663	1.31613	1.23544	1.48192	1.47598	1.53502	1.49304	1.73163	1.69486	1.92009	1.93593	2.03223	1.96988	2.11518	2.21044	2.1766	2.12554
6.09724	6.11885	0.0138691	6.26115	6.01766	0.0432521	0.00179832	6.2717	0.0312915	0.247521	6.27752	0.190783	0.374445	0.489136	0.427586	0.979399	0.544385	0.655674	0.888253	1.01121	1.13027	0.971666	1.04499	0.922786	0.983277	1.14419	1.25627	1.2192	1.26055	1.09892	1.42398	1.30808	1.28364	1.36267	1.33589	1.23635	1.4816	1.47459	1.54864	1.48521	1.73865	1.69954	1.91804	1.96931	2.03963	1.98029	2.12555	2.22351	2.1864	2.12703
6.09746	6.08944	0.0173002	6.24979	6.02147	0.0439249	6.27147	6.271	0.0365801	0.247711	6.27307	0.173691	0.385015	0.512308	0.446579	0.980881	0.542647	0.656945	0.875666	0.998828	1.1137	0.969224	1.0458	0.920164	1.00027	1.12857	1.27864	1.23319	1.25856	1.06212	1.42472	1.32897	1.27478	1.36359	1.35817	1.24998	1.49041	1.47609	1.58198	1.45937	1.71394	1.68937	1.91909	1.95356	2.03587	1.9826	2.13383	2.23362	2.18129	2.12313
6.0908	6.08499	0.011967	6.26132	6.01145	0.0421585	0.00103578	6.26209	0.0323722	0.236648	6.27206	0.179838	0.36653	0.552308	0.436532	0.977265	0.547936	0.635021	0.886628	0.979739	1.11188	0.981334	1.03338	0.903057	1.01334	1.12375	1.30086	1.23375	1.25027	1.05833	1.43501	1.33493	1.2722	1.36661	1.37012	1.2515	1.49183	1.48756	1.57942	1.4635	1.72522	1.67124	1.9207	1.97902	2.05801	1.98642	2.13074	2.23145	2.19318	2.12175
6.08153	6.09033	0.00117737	6.27116	6.00653	0.0629658	6.27317	6.26848	0.0434229	0.226578	6.2651	0.18638	0.341261	0.555714	0.443208	0.965571	0.547174	0.639522	0.891072	0.969228	1.11573	0.982829	1.04072	0.911156	1.02883	1.13482	1.2854	1.2166	1.23917	1.06586	1.43421	1.3352	1.2656	1.36521	1.37994	1.24704	1.4825	1.50098	1.58667	1.47315	1.73925	1.6745	1.93215	1.97683	2.05278	1.98521	2.12781	2.24351	2.19141	2.11168
6.07798	6.0674	0.00378625	6.27125	6.00153	0.0647296	6.27156	6.26968	0.0480537	0.232373	6.2527	0.182959	0.335423	0.546085	0.430101	0.973918	0.555287	0.643943	0.871571	0.964461	1.11603	0.983481	1.04667	0.8968	1.03323	1.12909	1.29829	1.22199	1.24796	1.0804	1.44295	1.33599	1.25103	1.3659	1.38139	1.26046	1.49952	1.48089	1.60345	1.46737	1.76606	1.68197	1.92555	1.98898	2.05536	1.99332	2.12526	2.24553	2.1964	2.12022
6.0984	6.05998	0.00191499	6.26706	6.0132	0.0707716	6.2749	6.27683	0.042071	0.222739	6.25505	0.172149	0.340564	0.561347	0.422828	0.976913	0.563824	0.639591	0.873902	0.944928	1.13033	0.986165	1.04984	0.88803	1.02537	1.11408	1.29274	1.23227	1.27266	1.06364	1.43063	1.33482	1.25273	1.36444	1.39544	1.26947	1.51849	1.47112	1.59532	1.48269	1.75763	1.69529	1.9288	1.98479	2.05014	2.02318	2.13023	2.24813	2.20096	2.12412
6.09997	6.04631	0.0109341	6.25616	5.98775	0.073112	0.00322878	6.27529	0.0542763	0.221983	6.26133	0.162351	0.348255	0.551421	0.408127	0.990961	0.576699	0.660749	0.864803	0.940806	1.10824	0.969939	1.05907	0.878437	1.0281	1.11227	1.29653	1.24533	1.27933	1.04984	1.42601	1.34251	1.24901	1.37329	1.38661	1.26316	1.5148	1.47621	1.60157	1.48027	1.77411	1.70171	1.90908	1.98963	2.04578	2.01937	2.10426	2.25178	2.20518	2.12405
6.09443	6.04532	0.0121713	6.28108	5.98274	0.0537504	6.28058	6.26329	0.0438418	0.225234	6.26945	0.165507	0.328288	0.572237	0.432809	0.991806	0.56602	0.680403	0.849152	0.931193	1.09971	0.961386	1.03805	0.877104	1.01955	1.10695	1.30414	1.21865	1.26868	1.07163	1.42371	1.34536	1.24882	1.37283	1.38803	1.26496	1.53395	1.49267	1.60791	1.47318	1.7719	1.69725	1.904	1.99602	2.0478	1.9934	2.08529	2.26316	2.21925	2.13955
6.07984	6.05099	0.0116076	0.00256367	5.97714	0.0527285	6.27201	6.25125	0.0478784	0.229555	6.23321	0.159014	0.333005	0.561414	0.43584	0.977814	0.574936	0.688119	0.835787	0.957274	1.09559	0.968896	1.05278	0.868841	1.01621	1.11006	1.28576	1.23081	1.26777	1.0633	1.42453	1.35209	1.25385	1.35627	1.40735	1.25961	1.52971	1.4932	1.57808	1.45286	1.77979	1.71562	1.89846	2.00168	2.05695	1.9887	2.11345	2.26361	2.22128	2.15787
6.08692	6.04758	0.0077222	0.00408593	5.96573	0.0599168	0.00611008	6.24019	0.047551	0.226644	6.21939	0.156328	0.344538	0.530823	0.42635	0.99407	0.552	0.660385	0.818163	0.947799	1.10471	0.974612	1.05271	0.86982	1.00867	1.10212	1.26988	1.20713	1.25812	1.04534	1.41961	1.35195	1.26351	1.33995	1.41906	1.2658	1.5239	1.48823	1.57158	1.47585	1.77711	1.69316	1.89479	1.98699	2.05227	1.9851	2.12393	2.24128	2.22038	2.14695
Drop E
0.0418879	0.0837758	0.125664	0.167552	0.20944	0.251327	0.293215	0.335103	0.376991	0.418879	0.460767	0.502655	0.544543	0.586431	0.628319	0.670206	0.712094	0.753982	0.79587	0.837758	0.879646	0.921534	0.963422	1.00531	1.0472	1.08909	1.13097	1.17286	1.21475	1.25664	1.29852	1.34041	1.3823	1.42419	1.46608	1.50796	1.54985	1.59174	1.63363	1.67552	1.7174	1.75929	1.80118	1.84307	1.88496	1.92684	1.96873	2.01062	2.05251	2.0944
0.029216	0.0963854	0.0981342	0.155474	0.210761	0.234478	0.245439	0.34738	0.377505	0.464021	0.456145	0.528638	0.527837	0.589835	0.671328	0.678059	0.724721	0.745246	0.835829	0.855282	0.890872	0.968882	0.981012	1.00136	1.0449	1.10007	1.13864	1.22979	1.22478	1.27194	1.26264	1.32763	1.39669	1.44724	1.45594	1.48141	1.54239	1.61781	1.65119	1.66967	1.72412	1.76684	1.80586	1.85482	1.90283	1.92211	1.97267	1.99759	2.05561	2.06235
0.0522781	0.0842082	0.0640187	0.174537	0.209837	0.217171	0.24847	0.332471	0.361379	0.464527	0.476403	0.518056	0.543397	0.575507	0.685768	0.67425	0.714626	0.738894	0.81225	0.842337	0.896836	0.976342	0.980154	1.00702	1.03098	1.12868	1.17214	1.23147	1.20581	1.28213	1.25453	1.32527	1.38354	1.44806	1.46549	1.48394	1.53652	1.5989	1.60711	1.64127	1.68815	1.78214	1.78857	1.84953	1.86367	1.96891	1.99264	2.01759	2.0632	2.03946
0.0374694	0.0725863	0.0547982	0.177095	0.19623	0.193288	0.232185	0.35566	0.34736	0.45457	0.46653	0.537173	0.495283	0.579952	0.695746	0.717807	0.715888	0.766338	0.801316	0.795025	0.891533	1.00727	0.986719	0.992524	1.03254	1.18948	1.21439	1.23111	1.20773	1.28426	1.26763	1.32039	1.36997	1.44905	1.49654	1.47391	1.58118	1.603	1.59549	1.64253	1.68351	1.78128	1.82248	1.85708	1.85416	1.98976	1.99209	2.0359	2.06854	1.99981
0.0158044	0.104047	0.053625	0.169981	0.205164	0.189664	0.233717	0.378386	0.309463	0.481718	0.488968	0.542553	0.486017	0.60333	0.707647	0.764666	0.709883	0.785239	0.791312	0.799453	0.923492	0.978505	1.00873	0.994706	1.02453	1.18547	1.21934	1.24956	1.22086	1.2968	1.24167	1.31128	1.39442	1.43454	1.50861	1.46235	1.57385	1.59951	1.5989	1.61687	1.66184	1.77939	1.8584	1.85572	1.82677	1.99147	1.95444	2.04588	2.06536	2.01207
6.28248	0.097233	0.062194	0.168159	0.206712	0.156071	0.259347	0.386936	0.328745	0.45326	0.45659	0.570847	0.49701	0.575285	0.683245	0.751147	0.716672	0.769199	0.747562	0.822259	0.905562	0.990057	1.03797	1.00512	1.00066	1.18609	1.20763	1.25431	1.20892	1.31016	1.25029	1.2878	1.38312	1.42404	1.49132	1.44279	1.55382	1.63989	1.61112	1.63987	1.65557	1.76944	1.87392	1.85844	1.83531	1.96501	1.97312	2.06204	2.07082	2.01573
6.2713	0.100438	0.0661229	0.177722	0.216076	0.159035	0.256709	0.40186	0.296273	0.466269	0.443732	0.564853	0.486215	0.544639	0.681884	0.747979	0.73631	0.734046	0.690588	0.859989	0.939685	0.994145	1.04845	0.99713	1.0135	1.1876	1.21442	1.24729	1.17173	1.27789	1.25541	1.31542	1.38161	1.41052	1.50841	1.41717	1.55577	1.67154	1.6107	1.6504	1.65354	1.75824	1.85499	1.84078	1.8319	1.98431	2.00957	2.09168	2.07614	2.0086
6.26039	0.0684845	0.0547341	0.205085	0.16999	0.174977	0.229179	0.40522	0.336559	0.470657	0.420795	0.550664	0.480457	0.567023	0.678084	0.746855	0.732249	0.769167	0.690315	0.846109	0.930239	0.993458	1.06758	0.996225	1.02132	1.17799	1.23821	1.24662	1.15887	1.28204	1.22895	1.30936	1.36879	1.38564	1.53712	1.4151	1.58114	1.65012	1.64802	1.61436	1.65717	1.73194	1.85955	1.86199	1.8316	1.97128	1.99264	2.08951	2.08533	2.01682
6.26387	0.0798355	0.0696666	0.199731	0.178659	0.186259	0.226002	0.392803	0.295907	0.511635	0.428722	0.575634	0.482897	0.575894	0.686052	0.750254	0.720584	0.783994	0.670597	0.821849	0.932981	0.970641	1.0644	0.995868	1.04896	1.15848	1.21805	1.211	1.1773	1.26268	1.20995	1.29563	1.40751	1.3294	1.52716	1.41546	1.60042	1.6458	1.69048	1.63972	1.65244	1.74441	1.87383	1.82646	1.81489	1.9924	1.98975	2.07925	2.06561	2.03482
6.25733	0.0697145	0.0626675	0.196608	0.164762	0.18844	0.23948	0.38713	0.288098	0.512829	0.426493	0.541691	0.477457	0.575597	0.684815	0.757503	0.74168	0.783577	0.664206	0.830904	0.943682	0.962006	1.07662	1.01304	1.04087	1.15222	1.20845	1.20422	1.19089	1.27134	1.2131	1.28895	1.40332	1.31468	1.51234	1.41161	1.6022	1.63486	1.68864	1.65102	1.65252	1.74955	1.88482	1.83042	1.82632	1.99854	1.99973	2.0774	2.08363	2.02636
6.25985	0.0660967	0.0517511	0.187867	0.155753	0.169007	0.245465	0.384864	0.249613	0.516	0.426609	0.530757	0.457792	0.564387	0.689093	0.760351	0.746408	0.802519	0.670321	0.844702	0.939085	0.955132	1.08097	1.02008	1.05122	1.16044	1.22278	1.18797	1.19673	1.25584	1.20898	1.29244	1.3995	1.29962	1.50258	1.41762	1.59902	1.6346	1.69736	1.6335	1.64934	1.75584	1.88169	1.8324	1.81183	1.97966	1.99802	2.05892	2.09459	2.01703
6.24572	0.0546305	0.046373	0.185494	0.158525	0.168118	0.2451	0.372394	0.243059	0.491661	0.414975	0.55839	0.456565	0.546638	0.695947	0.761398	0.744144	0.803882	0.665115	0.866228	0.926882	0.945095	1.08246	1.02032	1.06692	1.16598	1.21198	1.18551	1.17498	1.24185	1.2058	1.27162	1.38472	1.31248	1.50809	1.42148	1.60338	1.63991	1.69733	1.61966	1.64844	1.73922	1.89437	1.84879	1.80506	1.99368	2.00485	2.05599	2.11032	2.01321
6.25072	0.035466	0.0544833	0.177771	0.134996	0.154336	0.251659	0.364958	0.220636	0.503524	0.412968	0.554735	0.470454	0.552792	0.705952	0.760488	0.7512	0.803842	0.658718	0.874056	0.931033	0.96289	1.10203	1.03128	1.07363	1.1741	1.21828	1.17307	1.18238	1.22844	1.21384	1.25772	1.38088	1.28693	1.51953	1.424	1.58626	1.61372	1.70758	1.61679	1.6371	1.73767	1.89053	1.85067	1.8106	2.006	2.02281	2.05481	2.12268	2.01441
6.22898	0.0483247	0.0536623	0.171433	0.119354	0.157932	0.23543	0.347015	0.210781	0.492845	0.394291	0.526492	0.473013	0.544744	0.710829	0.780799	0.751771	0.830222	0.662205	0.89058	0.942513	0.966081	1.10589	1.03239	1.05898	1.17415	1.19821	1.17255	1.1823	1.22345	1.18722	1.26517	1.3729	1.27229	1.52078	1.42295	1.58008	1.5965	1.69189	1.60911	1.61333	1.72917	1.89588	1.86363	1.82246	2.0166	2.00523	2.06198	2.13738	2.0108
6.23486	0.0437678	0.0424672	0.151769	0.116775	0.148781	0.211293	0.343089	0.207287	0.480236	0.382768	0.52249	0.458694	0.524561	0.683401	0.763456	0.743609	0.855337	0.659334	0.905932	0.958076	0.94678	1.11833	1.03515	1.054	1.16255	1.20407	1.15232	1.19114	1.22372	1.2098	1.26944	1.35772	1.27532	1.50016	1.41781	1.58406	1.60169	1.67841	1.60909	1.62011	1.7304	1.9091	1.86289	1.826	2.00249	2.00623	2.07964	2.13692	2.0228
6.22778	0.013189	0.0151467	0.145477	0.118416	0.122151	0.19218	0.324378	0.187277	0.497829	0.371318	0.521911	0.453241	0.526645	0.688957	0.779457	0.743617	0.860078	0.666721	0.907272	0.958244	0.967808	1.09445	1.04131	1.0551	1.16394	1.19326	1.15367	1.19779	1.22364	1.20187	1.27257	1.33525	1.2888	1.4927	1.42601	1.61485	1.61552	1.69039	1.61151	1.6152	1.76159	1.92672	1.85535	1.83596	1.99358	2.00302	2.08892	2.14556	2.01799
6.22545	0.00903358	0.00545802	0.139324	0.109979	0.0966887	0.1774	0.321311	0.178863	0.502956	0.355113	0.526022	0.44055	0.514115	0.70201	0.772887	0.742936	0.878168	0.666859	0.914366	0.977647	0.972192	1.09679	1.03206	1.05871	1.15874	1.21095	1.14746	1.20026	1.24582	1.18686	1.27893	1.3319	1.28032	1.47364	1.43185	1.60048	1.6166	1.70128	1.61695	1.61654	1.76295	1.92201	1.86997	1.82557	2.0099	2.03345	2.08705	2.1548	2.03365
6.19843	6.27887	0.000924573	0.133586	0.111799	0.0671145	0.149661	0.30846	0.158069	0.496238	0.333915	0.53735	0.435236	0.523063	0.721016	0.789039	0.734198	0.904178	0.668025	0.918326	0.980229	0.990044	1.10372	1.04211	1.05972	1.15107	1.20373	1.1481	1.21344	1.23644	1.1844	1.24554	1.34345	1.2605	1.49297	1.41775	1.59546	1.62098	1.69524	1.59815	1.61651	1.76322	1.92695	1.86847	1.81073	2.02109	2.03945	2.09349	2.17111	2.05818
6.18185	6.27482	6.27248	0.136057	0.116538	0.0415501	0.14144	0.306993	0.161724	0.476236	0.326486	0.530501	0.448864	0.534678	0.709827	0.789018	0.751702	0.908607	0.664009	0.928825	0.988839	0.993733	1.12294	1.04998	1.06034	1.15918	1.20073	1.15967	1.21952	1.23261	1.18641	1.24746	1.35415	1.26415	1.50233	1.42888	1.56092	1.61364	1.69825	1.61402	1.63409	1.7791	1.92739	1.87076	1.79809	2.0202	2.03543	2.09944	2.19084	2.06245
6.19358	0.00466982	6.2736	0.13744	0.11801	0.0333527	0.125658	0.294224	0.162945	0.481774	0.322752	0.532355	0.435996	0.530115	0.698853	0.809366	0.758902	0.90874	0.658494	0.936965	0.994213	0.994359	1.11992	1.06957	1.06457	1.15557	1.22409	1.15617	1.22429	1.23505	1.18216	1.26063	1.35005	1.26621	1.49875	1.40512	1.55669	1.6252	1.6934	1.60382	1.64327	1.79314	1.92783	1.87579	1.79945	2.02018	2.04372	2.09118	2.20243	2.06436
6.2152	6.27634	6.25635	0.129721	0.10395	0.0151125	0.123824	0.268107	0.144436	0.474253	0.316604	0.534648	0.43795	0.528861	0.695983	0.802687	0.76545	0.920716	0.650973	0.941072	0.975621	1.01258	1.14063	1.04939	1.08126	1.15299	1.21652	1.15782	1.22844	1.23554	1.17683	1.24387	1.35109	1.25807	1.49254	1.40306	1.53995	1.63117	1.68494	1.62082	1.64039	1.78786	1.94866	1.88281	1.81263	2.02508	2.05195	2.10903	2.20774	2.05754
6.21014	0.00840784	6.24792	0.114965	0.102227	6.26006	0.104737	0.266138	0.161326	0.448316	0.309587	0.530113	0.417223	0.524894	0.69142	0.789772	0.777599	0.923446	0.661409	0.957357	0.96625	1.00133	1.13245	1.04966	1.09228	1.16396	1.20168	1.14925	1.23897	1.24141	1.17709	1.23545	1.34505	1.25405	1.4749	1.40197	1.54948	1.63205	1.68162	1.62979	1.63324	1.80754	1.95971	1.88717	1.80704	2.03224	2.06267	2.09963	2.20815	2.04733
6.21526	0.00603987	6.24982	0.112194	0.103277	6.27538	0.100404	0.241505	0.121657	0.461589	0.286094	0.526451	0.411736	0.525034	0.706718	0.80293	0.782527	0.932159	0.674721	0.960611	0.989831	1.01964	1.12049	1.07268	1.09779	1.17167	1.20428	1.17513	1.22957	1.22638	1.18784	1.2342	1.32994	1.25731	1.46599	1.41702	1.55236	1.61899	1.67312	1.62918	1.63446	1.82638	1.9895	1.88631	1.80524	2.03113	2.08771	2.11301	2.21396	2.05986
6.23401	6.26993	6.22653	0.102086	0.0981736	6.26784	0.0771869	0.23389	0.123476	0.466245	0.257357	0.511471	0.396955	0.528655	0.712056	0.807401	0.792187	0.95435	0.698857	0.970718	0.998635	1.04537	1.1307	1.07827	1.10146	1.15686	1.20662	1.18474	1.21612	1.22357	1.18416	1.22589	1.30922	1.25035	1.44486	1.40837	1.52318	1.62646	1.64757	1.62902	1.63962	1.81649	1.98146	1.88046	1.79607	2.01626	2.10405	2.09954	2.20624	2.05204
6.25027	0.00481977	6.22767	0.0905065	0.102919	6.27656	0.0711384	0.228144	0.117477	0.45933	0.246666	0.501045	0.394554	0.514127	0.723155	0.806886	0.814834	0.970095	0.684497	0.967144	1.00851	1.04437	1.14394	1.09226	1.11902	1.14179	1.19089	1.17514	1.22845	1.22638	1.20038	1.22876	1.31329	1.25714	1.44946	1.38786	1.50799	1.63673	1.64482	1.61658	1.64232	1.81883	1.97763	1.88697	1.78441	2.01414	2.12379	2.08769	2.21555	2.05809
6.22442	0.0054321	6.2247	0.0809743	0.0760981	6.26874	0.0577279	0.210992	0.104782	0.467679	0.253911	0.482184	0.393994	0.52216	0.724478	0.798725	0.83829	0.966608	0.697753	0.949721	1.00411	1.03308	1.16394	1.08944	1.12274	1.13202	1.18816	1.17413	1.22772	1.20858	1.20324	1.19752	1.32342	1.26805	1.44637	1.38724	1.52633	1.64403	1.64977	1.60827	1.65562	1.82693	1.96316	1.90552	1.7975	2.0376	2.11713	2.09847	2.20536	2.06152
6.20798	0.00644205	6.23776	0.068703	0.0864138	6.26252	0.0393595	0.189384	0.102259	0.457713	0.219344	0.479025	0.390692	0.519713	0.713523	0.788829	0.827685	0.934965	0.71548	0.967802	1.00871	1.04514	1.14836	1.09808	1.1276	1.11573	1.19651	1.1848	1.22781	1.19604	1.18925	1.17433	1.30432	1.27299	1.42943	1.35376	1.51995	1.65668	1.65328	1.58669	1.66968	1.82541	1.9592	1.90167	1.78595	2.03079	2.10537	2.10289	2.21139	2.05285
6.20128	6.26609	6.2267	0.0565039	0.084208	6.25732	0.0289863	0.17049	0.103758	0.453818	0.206022	0.471657	0.380809	0.499322	0.689827	0.79992	0.816617	0.931181	0.710692	0.97878	1.01693	1.03547	1.14371	1.11777	1.11879	1.11609	1.20395	1.19203	1.23047	1.17124	1.18015	1.1784	1.29761	1.26153	1.41297	1.34814	1.51788	1.64967	1.6544	1.57654	1.67449	1.82674	1.95748	1.90338	1.80717	2.02609	2.09689	2.10387	2.21656	2.08046
6.21564	6.27171	6.20254	0.0545501	0.0688021	6.25261	0.0256692	0.147704	0.130647	0.44395	0.193003	0.462896	0.359722	0.48115	0.683413	0.821432	0.808788	0.936307	0.700664	0.969411	1.02079	1.0575	1.12703	1.10019	1.1298	1.13259	1.20695	1.20189	1.21031	1.16904	1.1747	1.19345	1.29889	1.28502	1.40069	1.3621	1.52847	1.65673	1.64893	1.56235	1.67863	1.83808	1.96588	1.9173	1.79548	2.00992	2.08787	2.12062	2.2167	2.07455
6.19793	6.27416	6.20924	0.0464528	0.0542642	6.27256	0.0189362	0.131909	0.113348	0.437461	0.181937	0.47335	0.319551	0.478829	0.664696	0.830537	0.817564	0.93531	0.706311	0.973835	1.01511	1.0538	1.12195	1.11028	1.11161	1.14151	1.21033	1.19798	1.22428	1.14616	1.17712	1.2095	1.28722	1.28082	1.39371	1.36048	1.54194	1.64826	1.64128	1.55932	1.66812	1.82545	1.96783	1.92171	1.79503	2.01206	2.09521	2.11719	2.22952	2.08469
6.19267	6.25926	6.21996	0.0552236	0.0533689	6.26354	0.012757	0.111139	0.113489	0.410938	0.157397	0.46817	0.304153	0.457084	0.673973	0.833893	0.801782	0.946339	0.693917	0.989804	1.0135	1.04903	1.13444	1.12156	1.08903	1.14222	1.21595	1.20402	1.18934	1.15095	1.18845	1.22374	1.28869	1.28073	1.38266	1.34828	1.53542	1.65669	1.65537	1.56127	1.67869	1.82259	1.97437	1.92717	1.78536	2.00715	2.10428	2.13018	2.23244	2.12097
6.20551	6.2642	6.22685	0.0563898	0.0392356	0.0103268	6.27663	0.0789905	0.116768	0.431633	0.139109	0.460866	0.276508	0.438998	0.67857	0.861654	0.784475	0.966619	0.693676	0.987989	0.992669	1.06372	1.14409	1.11438	1.07054	1.12667	1.22369	1.23113	1.19686	1.1393	1.21388	1.21027	1.29237	1.28232	1.36968	1.3581	1.52368	1.63362	1.65718	1.54044	1.6873	1.82832	1.95937	1.92288	1.7979	2.01272	2.10822	2.15009	2.23408	2.13167
6.2044	6.26592	6.24145	0.0417832	0.0433665	6.26738	6.27671	0.0777591	0.108751	0.417976	0.116307	0.447796	0.276358	0.418622	0.686425	0.865425	0.7879	0.96005	0.685861	0.976575	1.02504	1.09307	1.14158	1.10144	1.07433	1.10872	1.22286	1.22671	1.19575	1.13039	1.20588	1.18942	1.29381	1.28852	1.36989	1.37371	1.52196	1.63842	1.64669	1.53298	1.70937	1.82005	1.94888	1.92801	1.7989	2.01823	2.09855	2.16321	2.23162	2.12014
6.20775	6.26738	6.22127	0.0346144	0.0345897	6.26647	6.27441	0.0822798	0.102563	0.394143	0.120749	0.421021	0.269739	0.428244	0.6865	0.866023	0.767925	0.984768	0.697953	0.983477	1.05722	1.09569	1.13702	1.08735	1.06891	1.11886	1.23359	1.22569	1.20626	1.12923	1.2028	1.17367	1.30356	1.27771	1.34937	1.37606	1.51433	1.63704	1.64164	1.51298	1.72302	1.84003	1.9486	1.93778	1.81921	2.02073	2.09748	2.15605	2.21312	2.112
6.20215	6.2708	6.20482	0.024233	0.0317047	6.2452	0.000156616	0.0645566	0.107276	0.378383	0.125068	0.407811	0.255859	0.425117	0.677937	0.863906	0.766905	1.01108	0.699818	0.974626	1.03119	1.11072	1.1408	1.10634	1.06361	1.10501	1.21814	1.21733	1.19677	1.11098	1.20491	1.17413	1.31551	1.27246	1.34445	1.3634	1.48922	1.62069	1.64868	1.50998	1.72681	1.84814	1.95057	1.92876	1.80413	2.03077	2.11091	2.15555	2.20878	2.11737
6.20941	6.25831	6.20848	0.0211445	0.0415476	6.24613	0.0127451	0.0442101	0.094569	0.347872	0.113831	0.371706	0.25064	0.427501	0.67092	0.899536	0.771586	1.04184	0.722997	0.983558	1.04033	1.10642	1.1407	1.08944	1.04361	1.10723	1.21347	1.213	1.18762	1.09787	1.20378	1.18039	1.31329	1.28156	1.35998	1.35929	1.49023	1.62913	1.63951	1.51125	1.71351	1.86369	1.94975	1.95762	1.80543	2.03427	2.12065	2.16576	2.19609	2.13025
6.21829	6.23892	6.22075	0.0383523	0.0211731	6.22223	0.0100617	0.0259377	0.0919085	0.342174	0.106034	0.354891	0.240766	0.412456	0.669778	0.897829	0.773299	1.02731	0.735661	0.989036	1.03698	1.12744	1.14154	1.10654	1.03274	1.12178	1.2041	1.20902	1.18697	1.07464	1.19632	1.1807	1.32588	1.286	1.36065	1.38487	1.47962	1.62103	1.62465	1.51192	1.70934	1.86657	1.97181	1.94845	1.81649	2.03992	2.12108	2.18293	2.20052	2.12933
6.21073	6.22607	6.24393	0.0515164	0.00382601	6.21867	6.26559	0.0369482	0.0944183	0.332293	0.081439	0.344804	0.20708	0.406803	0.661223	0.901606	0.778262	1.01717	0.737073	1.00163	1.04336	1.1214	1.14279	1.12361	1.04459	1.11553	1.20037	1.22623	1.19484	1.08599	1.18395	1.19034	1.32062	1.29424	1.34517	1.38618	1.47888	1.64092	1.60993	1.52123	1.73413	1.85372	1.96443	1.95957	1.83588	2.03511	2.13218	2.18929	2.20911	2.13689
6.22966	6.20481	6.24099	0.05083	0.0123869	6.20351	6.25204	0.0380275	0.0902715	0.322259	0.0731565	0.349138	0.19149	0.40198	0.644935	0.903521	0.783123	0.990198	0.752288	0.984882	1.04188	1.11079	1.13947	1.11314	1.04705	1.09605	1.19796	1.21091	1.19408	1.08904	1.18995	1.18367	1.32126	1.31107	1.32116	1.38629	1.47857	1.63148	1.61976	1.51418	1.75231	1.87916	1.96153	1.95671	1.84027	2.05146	2.12371	2.2013	2.2262	2.14193
6.23224	6.19841	6.23996	0.0420582	0.00712314	6.22472	6.24112	0.0322529	0.0790358	0.329151	0.0599264	0.329434	0.16788	0.397607	0.657863	0.921272	0.781749	0.98763	0.74658	0.97009	1.04758	1.13369	1.14674	1.10833	1.03473	1.07884	1.20315	1.22388	1.19781	1.08461	1.175	1.19348	1.33132	1.29601	1.31084	1.38668	1.48224	1.64364	1.62144	1.51418	1.75519	1.88796	1.95325	1.95181	1.83038	2.05499	2.10989	2.20913	2.23823	2.11949
6.22061	6.20628	6.2444	0.0286356	0.0332636	6.23111	6.23414	0.0188883	0.0732945	0.321879	0.072912	0.322767	0.149893	0.376736	0.669429	0.921418	0.793129	0.976553	0.751207	0.977746	1.04262	1.13135	1.13655	1.13048	1.03795	1.07274	1.20075	1.22438	1.19325	1.08104	1.19341	1.17448	1.33327	1.28156	1.31407	1.37489	1.48027	1.65608	1.61793	1.5007	1.75575	1.89288	1.95169	1.95096	1.84751	2.06814	2.11428	2.20416	2.2282	2.14074
6.22333	6.20536	6.23712	0.0352716	0.0298377	6.24563	6.22634	0.0240351	0.0424852	0.319242	0.0730248	0.312564	0.116953	0.378965	0.66336	0.92054	0.802565	0.975515	0.763093	0.974827	1.03627	1.1398	1.14041	1.13446	1.06379	1.08762	1.20111	1.22557	1.21052	1.07966	1.21391	1.15627	1.32022	1.28349	1.29441	1.36063	1.46945	1.64667	1.6252	1.47533	1.75187	1.90918	1.94957	1.94475	1.86151	2.06967	2.10796	2.20736	2.23914	2.13879
6.21287	6.20713	6.23255	0.0301818	0.0245779	6.23572	6.24106	0.0148089	0.0441194	0.307128	0.0704608	0.275618	0.11188	0.386455	0.671294	0.931692	0.809854	0.970501	0.762468	0.962959	1.05547	1.14322	1.15041	1.1318	1.09061	1.07658	1.20431	1.2151	1.21728	1.09432	1.22023	1.15144	1.3205	1.28984	1.30233	1.36327	1.44621	1.67843	1.62377	1.46726	1.75338	1.94452	1.95487	1.94625	1.86613	2.07326	2.11081	2.20988	2.2432	2.13407
6.2092	6.2144	6.22941	0.0303719	0.00558783	6.21762	6.21483	0.0156657	0.0556131	0.302365	0.0563405	0.243076	0.103795	0.378634	0.668397	0.929762	0.814028	0.993022	0.738947	0.960718	1.07395	1.14782	1.12192	1.13118	1.08891	1.06139	1.20003	1.19223	1.20875	1.08994	1.21764	1.15223	1.30933	1.28948	1.28622	1.35424	1.4325	1.69741	1.61846	1.43588	1.75689	1.94894	1.94126	1.94113	1.86827	2.05045	2.1223	2.21764	2.2309	2.15314
6.21441	6.20326	6.22681	0.0249698	6.27396	6.19931	6.22822	0.0113921	0.0394591	0.28492	0.0495129	0.229865	0.097665	0.357046	0.686526	0.925156	0.812303	0.995634	0.740938	0.97035	1.07892	1.13286	1.13546	1.13302	1.08653	1.03488	1.18272	1.18522	1.21117	1.09525	1.22281	1.18887	1.29786	1.29337	1.25739	1.34643	1.42304	1.69576	1.59561	1.45247	1.73497	1.95619	1.94041	1.95526	1.89514	2.05364	2.1295	2.23322	2.21674	2.15506
6.20045	6.19761	6.24403	0.0214332	6.25218	6.20286	6.23012	0.00445693	0.0262832	0.268952	0.0792404	0.233108	0.0862892	0.357608	0.692026	0.943445	0.820459	0.990095	0.742389	0.967778	1.07192	1.16135	1.11448	1.1296	1.09663	1.0477	1.17587	1.17259	1.21195	1.10029	1.21527	1.18195	1.29884	1.2831	1.26777	1.34923	1.42686	1.68624	1.59747	1.45711	1.74553	1.98376	1.95359	1.97358	1.88034	2.04773	2.13381	2.23989	2.21402	2.15543
6.19458	6.19904	6.2525	0.0154686	6.23475	6.21638	6.23282	6.26956	0.0113066	0.236323	0.0885866	0.215174	0.0969468	0.331118	0.69832	0.957284	0.844001	0.993326	0.747153	0.992081	1.08802	1.17531	1.11686	1.11871	1.08574	1.04325	1.16755	1.17627	1.21938	1.08374	1.21818	1.17658	1.27373	1.27217	1.28086	1.35444	1.43172	1.6706	1.59138	1.43273	1.72715	1.99029	1.96663	1.98627	1.87303	2.0326	2.13629	2.26618	2.22274	2.1635
6.17914	6.21232	6.24402	0.0114308	6.24521	6.24119	6.23396	0.00506721	6.27621	0.219899	0.0806808	0.212079	0.0857369	0.315237	0.691036	0.962695	0.85217	1.00544	0.733857	1.00693	1.09052	1.17603	1.12145	1.10436	1.08365	1.04147	1.15994	1.19135	1.20565	1.08451	1.21962	1.17255	1.27011	1.26867	1.25791	1.34033	1.41821	1.68865	1.59147	1.43212	1.7116	1.96714	1.95296	2.0058	1.8754	2.03381	2.13368	2.27796	2.23221	2.1558
6.16933	6.21231	6.24522	0.00588532	6.2277	6.24678	6.2321	6.27078	6.2804	0.195117	0.0772182	0.192724	0.0612382	0.314255	0.693136	0.958287	0.874597	0.994802	0.727286	1.03908	1.09964	1.19275	1.11552	1.08696	1.07083	1.02698	1.16005	1.19263	1.19203	1.09484	1.2099	1.16416	1.27802	1.26157	1.24782	1.34482	1.39402	1.67581	1.62262	1.42358	1.71043	1.97448	1.94514	1.99653	1.87275	2.04201	2.14189	2.27598	2.24868	2.15965
6.17818	6.18591	6.23124	6.28073	6.21734	6.24855	6.22717	6.24788	6.27712	0.180759	0.0710912	0.169359	0.0645498	0.307765	0.700726	0.967662	0.87611	1.0065	0.709988	1.0458	1.08953	1.18015	1.13406	1.06109	1.07683	1.02553	1.16277	1.19302	1.18373	1.07982	1.2009	1.14942	1.27138	1.25949	1.26266	1.33526	1.37953	1.70258	1.60853	1.43871	1.71582	1.97951	1.94145	1.98902	1.86546	2.04012	2.14225	2.2808	2.25993	2.16736
6.15916	6.19223	6.22091	6.26997	6.23374	6.28135	6.18742	6.24107	6.2679	0.178866	0.0605522	0.144147	0.0642784	0.31792	0.695955	0.977768	0.885684	1.02613	0.719376	1.04372	1.10716	1.18164	1.13857	1.06535	1.07467	1.02513	1.16182	1.1948	1.17486	1.08572	1.19327	1.14905	1.2481	1.26043	1.249	1.33416	1.37685	1.70106	1.62005	1.43419	1.69721	1.9781	1.94657	1.98207	1.8576	2.02998	2.14142	2.30643	2.25487	2.17149
6.15083	6.17828	6.20057	6.24488	6.23617	6.27326	6.17846	6.23359	6.25673	0.16506	0.0509296	0.131354	0.0639024	0.309174	0.718631	0.974384	0.879766	1.03136	0.729839	1.05281	1.1032	1.17703	1.13351	1.07947	1.07747	1.0264	1.15371	1.186	1.18296	1.0545	1.19	1.14216	1.24451	1.24308	1.23424	1.34712	1.37727	1.71339	1.62523	1.44353	1.67582	1.95597	1.93986	1.98326	1.87224	2.04395	2.17513	2.31059	2.26187	2.18218
6.15084	6.18877	6.19875	6.23516	6.2386	6.25861	6.1764	6.21914	6.24384	0.170503	0.0458169	0.113619	0.0627338	0.313059	0.742727	0.965737	0.886577	1.05323	0.72279	1.04606	1.10783	1.1796	1.14195	1.07338	1.09285	1.02577	1.15848	1.18102	1.16565	1.04372	1.1906	1.15967	1.25568	1.2403	1.23768	1.34485	1.37387	1.73033	1.60988	1.43743	1.69443	1.96879	1.94372	1.97766	1.86821	2.06935	2.16315	2.31627	2.25762	2.18639
6.1341	6.18322	6.18061	6.22045	6.21787	6.24284	6.18352	6.22402	6.24701	0.165365	0.048975	0.109406	0.0411496	0.312972	0.736376	0.997277	0.890801	1.04757	0.731459	1.04346	1.11394	1.16951	1.1259	1.06367	1.09906	1.01294	1.14345	1.18472	1.16909	1.03175	1.16605	1.16871	1.26106	1.26164	1.25102	1.33985	1.36422	1.71495	1.62009	1.42714	1.70169	1.98825	1.93525	1.98759	1.8704	2.08426	2.15899	2.31991	2.26413	2.19402
6.13745	6.19848	6.20917	6.22252	6.21379	6.21691	6.1806	6.21554	6.24051	0.151871	0.0512239	0.0840059	0.0249661	0.291435	0.745042	0.999102	0.859309	1.04777	0.722634	1.04613	1.12056	1.18466	1.12915	1.0635	1.09733	1.01941	1.10842	1.19263	1.16946	1.03267	1.16902	1.18339	1.26153	1.2511	1.23533	1.34103	1.36368	1.71615	1.63431	1.41477	1.71997	2.00328	1.95082	2.01597	1.88043	2.08126	2.15771	2.31626	2.24724	2.20722
6.11442	6.2047	6.21679	6.20975	6.21407	6.23238	6.17701	6.2185	6.23479	0.151053	0.0471747	0.0640541	0.0118291	0.274238	0.767693	1.01396	0.863867	1.02623	0.695845	1.05258	1.11341	1.16868	1.10353	1.06837	1.08981	1.01621	1.1084	1.18416	1.16551	1.04581	1.15631	1.16522	1.24616	1.23241	1.23346	1.33701	1.35476	1.72205	1.63617	1.38932	1.71903	1.98981	1.95106	2.02426	1.89096	2.09578	2.17546	2.30922	2.25765	2.19407
6.11708	6.20467	6.19821	6.22496	6.22938	6.20921	6.16486	6.23152	6.22967	0.144965	0.0526219	0.0412515	0.00257955	0.266427	0.756151	1.00237	0.879854	1.02345	0.682573	1.07764	1.12243	1.15437	1.1061	1.06584	1.10142	1.01551	1.11665	1.17602	1.14366	1.04372	1.15395	1.16619	1.2337	1.23523	1.23748	1.3319	1.35271	1.71705	1.64193	1.38058	1.71611	1.9843	1.96283	2.02321	1.88573	2.08434	2.18213	2.3076	2.23555	2.18887
6.12236	6.19185	6.19055	6.22655	6.21725	6.19748	6.154	6.211	6.23839	0.127017	0.0306869	0.022184	0.00588664	0.25327	0.779749	1.0119	0.867083	1.04308	0.698393	1.06098	1.13427	1.13705	1.0901	1.07075	1.08018	1.0091	1.09511	1.18188	1.14812	1.03263	1.14998	1.14394	1.23095	1.23315	1.2146	1.33423	1.36615	1.69148	1.62514	1.37776	1.71176	2.00022	1.94665	2.0061	1.87265	2.08407	2.19637	2.29032	2.23636	2.19943
6.10801	6.1808	6.18268	6.2303	6.20924	6.20808	6.16163	6.21427	6.2312	0.130309	0.0314447	0.0228038	6.2674	0.218682	0.768524	1.01223	0.873403	1.0378	0.711947	1.0735	1.13597	1.13064	1.09524	1.11131	1.09452	1.0062	1.07921	1.17676	1.14118	1.04167	1.14231	1.15493	1.25316	1.21956	1.19833	1.35275	1.3687	1.67967	1.63698	1.3726	1.7137	2.00043	1.94002	2.00049	1.87379	2.10339	2.19595	2.30083	2.25277	2.18466
6.10274	6.1552	6.15994	6.2276	6.19741	6.20111	6.14453	6.22908	6.22236	0.11973	0.00542773	0.010904	6.26228	0.214032	0.783321	1.01204	0.887086	1.05611	0.706522	1.09339	1.11817	1.12805	1.1013	1.12583	1.09834	1.01334	1.07563	1.15622	1.13482	1.04395	1.1376	1.13334	1.23976	1.24638	1.22166	1.34799	1.36739	1.69635	1.63287	1.38496	1.71621	1.99891	1.9362	2.03576	1.87503	2.09753	2.21271	2.30818	2.23966	2.17341
6.10996	6.12825	6.16951	6.21096	6.21067	6.23776	6.15528	6.22867	6.22265	0.10534	6.27837	6.28099	6.23258	0.191636	0.789892	1.00092	0.898125	1.07265	0.727039	1.09731	1.10464	1.14911	1.10245	1.13084	1.11369	1.01607	1.0818	1.13958	1.12862	1.03785	1.12002	1.12146	1.24151	1.24303	1.21103	1.33076	1.3602	1.67039	1.59871	1.37284	1.72825	1.97736	1.9449	2.03288	1.89298	2.09695	2.21887	2.30537	2.22324	2.18834
6.10711	6.10938	6.16346	6.20714	6.20779	6.2347	6.14607	6.23037	6.21053	0.0947956	6.2672	6.2783	6.23831	0.164648	0.787847	0.994304	0.909657	1.09181	0.740165	1.11381	1.09655	1.13934	1.10832	1.13075	1.11719	1.01424	1.06515	1.13711	1.13511	1.05636	1.10494	1.1187	1.23877	1.2506	1.19439	1.32804	1.36596	1.6481	1.6039	1.36119	1.73239	1.96593	1.95359	2.04105	1.88919	2.10594	2.23383	2.30074	2.23833	2.1882
6.08595	6.09864	6.1747	6.19991	6.18103	6.22148	6.13976	6.22342	6.20674	0.089122	6.26777	0.00267201	6.24152	0.166731	0.785533	1.00221	0.893256	1.07585	0.738281	1.1043	1.08274	1.14374	1.1147	1.13578	1.1077	1.01493	1.04918	1.13974	1.11758	1.08139	1.10902	1.11569	1.21501	1.24152	1.19489	1.31755	1.38525	1.65161	1.61405	1.34403	1.73536	1.952	1.97826	2.0597	1.88785	2.12016	2.24434	2.31631	2.24294	2.1854
6.08863	6.1016	6.17756	6.18341	6.17945	6.22506	6.1404	6.22613	6.19897	0.0745426	6.23682	0.0184859	6.22343	0.136185	0.796583	1.00848	0.889076	1.08801	0.738681	1.12117	1.06353	1.14329	1.12537	1.12457	1.10077	1.00545	1.04977	1.15207	1.12054	1.07181	1.11351	1.10642	1.23558	1.22039	1.19054	1.30036	1.39528	1.65107	1.6333	1.34282	1.73026	1.95107	1.97343	2.06749	1.88347	2.1187	2.24915	2.32223	2.22398	2.19522
6.0941	6.10447	6.18517	6.18641	6.16443	6.21273	6.14726	6.22895	6.20276	0.0780665	6.22358	0.0299618	6.21876	0.115468	0.804765	1.02332	0.904724	1.09251	0.745562	1.11424	1.07148	1.13919	1.12762	1.15205	1.10183	1.01332	1.06142	1.15624	1.08903	1.06843	1.10705	1.09355	1.22648	1.21169	1.17099	1.31315	1.39288	1.64995	1.60969	1.32976	1.72168	1.96361	1.98369	2.06587	1.87547	2.10934	2.24907	2.33502	2.24276	2.21216
6.09704	6.09529	6.187	6.18078	6.17083	6.20998	6.14562	6.22015	6.21509	0.0659994	6.20056	0.0390954	6.20863	0.0771348	0.825038	0.997307	0.92431	1.08203	0.729572	1.12942	1.05324	1.13053	1.12631	1.13918	1.12851	1.00684	1.07025	1.14858	1.11788	1.07085	1.09916	1.08496	1.23155	1.20534	1.17379	1.29053	1.38407	1.64367	1.5829	1.31393	1.71514	1.97819	1.98999	2.06165	1.86705	2.10864	2.23496	2.3261	2.24714	2.1918
6.1024	6.08391	6.21308	6.19443	6.16182	6.20841	6.13846	6.22651	6.21145	0.0597733	6.20363	0.0109091	6.23708	0.085029	0.832838	1.01184	0.931385	1.07129	0.723257	1.10639	1.03812	1.1214	1.12292	1.14982	1.11188	1.03457	1.06103	1.15935	1.12052	1.09228	1.0859	1.07909	1.23715	1.21472	1.16757	1.29109	1.36968	1.64608	1.58218	1.32383	1.7103	1.99664	1.99526	2.07779	1.86618	2.12615	2.23925	2.31626	2.25083	2.199
6.10764	6.10018	6.20989	6.20661	6.14888	6.22976	6.13703	6.2003	6.21929	0.0529856	6.20449	6.26762	6.26517	0.0775419	0.864575	1.01386	0.951119	1.06012	0.714459	1.09272	1.04793	1.10616	1.13044	1.15666	1.11294	1.03684	1.06699	1.1499	1.11279	1.08608	1.1164	1.11564	1.23693	1.20424	1.15957	1.28746	1.3623	1.65549	1.57837	1.31588	1.71687	1.99787	2.00677	2.07334	1.85618	2.13222	2.24318	2.32126	2.26722	2.20579
6.12304	6.10233	6.20938	6.19892	6.1508	6.21241	6.13758	6.21416	6.21665	0.0566363	6.20055	6.26264	6.26818	0.0611411	0.873052	1.00514	0.970469	1.061	0.705486	1.12437	1.07014	1.11133	1.13317	1.16666	1.1102	1.03884	1.06637	1.14711	1.09444	1.09	1.10979	1.09917	1.23978	1.19908	1.17251	1.27216	1.35181	1.64674	1.58599	1.3167	1.72316	2.00598	1.99958	2.07131	1.86481	2.15017	2.2491	2.31032	2.28624	2.22497
6.11123	6.09805	6.21908	6.18412	6.15853	6.21811	6.14751	6.20173	6.22499	0.0697204	6.19629	6.25021	0.00186883	0.0645058	0.859994	1.00319	0.995567	1.03427	0.713112	1.12972	1.07385	1.11307	1.12062	1.15596	1.13088	1.03073	1.07745	1.14268	1.1034	1.08257	1.11175	1.11344	1.22785	1.20596	1.14714	1.26258	1.34562	1.66343	1.60193	1.29664	1.72427	2.0088	1.99351	2.07128	1.87209	2.14623	2.24869	2.32501	2.2651	2.22259
6.0909	6.09328	6.21307	6.17157	6.15241	6.23267	6.15595	6.19812	6.21361	0.0415041	6.20852	6.25876	6.2767	0.0562601	0.862453	0.996935	1.02436	1.02866	0.716417	1.12649	1.10017	1.11199	1.12318	1.13891	1.14483	1.02859	1.06861	1.13786	1.12183	1.07984	1.11348	1.10048	1.21837	1.2061	1.15554	1.23573	1.34314	1.65918	1.61278	1.28311	1.71715	1.98545	1.99509	2.09319	1.85683	2.13378	2.25191	2.32457	2.26292	2.23005
6.10254	6.10067	6.21056	6.16969	6.16505	6.21885	6.14465	6.19161	6.21043	0.037071	6.2062	6.25398	0.0019742	0.0476024	0.857535	1.01571	0.995676	1.0187	0.713458	1.11636	1.08994	1.12186	1.13473	1.13454	1.141	1.02941	1.07023	1.1219	1.1059	1.09676	1.10748	1.08458	1.2209	1.1963	1.16464	1.23565	1.32771	1.65818	1.61836	1.25607	1.69385	1.97685	2.00647	2.10595	1.87675	2.13497	2.24684	2.32736	2.25615	2.2146
6.09909	6.08175	6.21148	6.16959	6.16383	6.21759	6.11902	6.18305	6.21726	0.0455147	6.20524	6.25108	6.2745	0.0464568	0.886009	1.02537	0.984771	1.02989	0.719845	1.12033	1.11334	1.11427	1.12282	1.14422	1.13346	1.05171	1.04737	1.11993	1.11244	1.08541	1.10243	1.07877	1.21481	1.17707	1.18245	1.2483	1.31163	1.66205	1.63834	1.26368	1.6992	1.97172	2.00086	2.09719	1.87606	2.12752	2.25537	2.30984	2.25634	2.18711
6.08538	6.08643	6.17795	6.15726	6.16294	6.20581	6.12055	6.20437	6.2212	0.0368626	6.19545	6.25698	6.25656	0.0315843	0.88501	1.04096	0.978869	1.03426	0.711392	1.10109	1.10239	1.13381	1.1342	1.14179	1.10512	1.04425	1.03863	1.10821	1.10988	1.07215	1.12912	1.07245	1.21876	1.18836	1.16225	1.22936	1.30283	1.6494	1.62862	1.24016	1.72305	1.98559	2.00119	2.09375	1.88589	2.13124	2.23594	2.3169	2.24602	2.20156
6.10045	6.09499	6.17832	6.14674	6.18233	6.2244	6.13134	6.1966	6.23745	0.04493	6.19483	6.25179	6.27098	0.0131148	0.915045	1.03822	0.993391	1.05656	0.695898	1.09509	1.11198	1.13916	1.14504	1.1551	1.09197	1.03709	1.04001	1.11812	1.12939	1.07364	1.13203	1.0716	1.23366	1.19981	1.15333	1.20689	1.29178	1.65933	1.60407	1.23848	1.69529	1.99569	2.00454	2.10829	1.89263	2.13521	2.25491	2.30322	2.2213	2.17545
6.09492	6.11146	6.17476	6.15211	6.18827	6.22226	6.09689	6.19576	6.23348	0.0308879	6.19072	6.25436	6.27148	6.28239	0.919822	1.04924	0.986809	1.0495	0.696622	1.08578	1.12377	1.14766	1.14408	1.15276	1.08715	1.04807	1.0277	1.1188	1.14301	1.05244	1.13851	1.08714	1.21843	1.21011	1.13811	1.20491	1.28827	1.66457	1.60973	1.20701	1.6895	1.98853	2.0135	2.12267	1.88819	2.12653	2.24542	2.28995	2.21969	2.17174
6.10567	6.10464	6.18973	6.15069	6.1685	6.22298	6.10487	6.19366	6.22915	0.0311071	6.18674	6.24367	6.25161	6.27384	0.917626	1.0531	1.00055	1.056	0.685208	1.09198	1.12904	1.141	1.13348	1.15469	1.08953	1.06058	1.03425	1.13162	1.14913	1.04759	1.13724	1.09399	1.23349	1.2193	1.15552	1.21111	1.28476	1.66614	1.59959	1.19731	1.69901	1.99483	2.0095	2.09883	1.89826	2.1226	2.23864	2.29917	2.24246	2.15235
6.11039	6.10484	6.18326	6.15569	6.17073	6.21606	6.11402	6.18324	6.23686	0.0302005	6.18023	6.23228	6.26338	6.2754	0.907781	1.06826	1.01517	1.04717	0.673475	1.09842	1.12923	1.13492	1.12525	1.17105	1.10126	1.05667	1.03698	1.14328	1.15926	1.04386	1.14064	1.09021	1.22938	1.22808	1.1737	1.21676	1.29752	1.65257	1.59497	1.20871	1.70545	2.00454	2.03335	2.11486	1.91639	2.11147	2.24716	2.30773	2.26946	2.15445
6.12755	6.11414	6.2014	6.14849	6.16778	6.21875	6.1124	6.16803	6.21404	0.0199226	6.17593	6.22003	6.26723	6.27501	0.90427	1.06832	1.01681	1.04982	0.684429	1.10438	1.15446	1.13267	1.13858	1.17715	1.09199	1.04787	1.0457	1.14019	1.14321	1.03952	1.1426	1.0901	1.25247	1.23502	1.17537	1.20941	1.30649	1.66192	1.59687	1.20926	1.70193	2.00237	2.05419	2.12246	1.92654	2.11299	2.26824	2.31944	2.27968	2.17295
6.13307	6.13335	6.20245	6.12617	6.1733	6.21079	6.12095	6.14361	6.2159	0.000817005	6.17286	6.21951	6.26669	6.25672	0.883183	1.07399	1.01463	1.05881	0.667557	1.12289	1.14551	1.14993	1.12313	1.16599	1.11958	1.04672	1.0446	1.14915	1.14626	1.04706	1.12842	1.10319	1.25368	1.22055	1.16464	1.1956	1.30122	1.6559	1.59514	1.22386	1.70449	2.00191	2.04278	2.12505	1.92347	2.10855	2.28498	2.32076	2.25876	2.19362
[truncated: 100 more columns]

## Sheet: Figure3b
AIC
	human	monkey W	monkey E
full	1	1	1
drop M	0	0	0
drop E	0	0	0
BIC
	human	monkey W	monkey E
full	0.98	0.8	1
drop M	0.02	0.2	0
drop E	0	0	0

## Sheet: Figure4a
human
0.00210787	0.0019165	0.00202531	0.00241585	0.0024359	0.00199827	0.00171862	0.0029813	0.00229038	0.00179778	0.0027379	0.00138327	0.00140628	0.00172436	0.00157304	0.00137716	0.00219392	0.00220405	0.00247005	0.00157733	0.0029349	0.00198955	0.00239221	0.00333744	0.00235954	0.00160892	0.00112323	0.00184958	0.00178576	0.00212367	0.00191858	0.00244545	0.00144536	0.00144804	0.00279964	0.00216456	0.00219203	0.00211688	0.00240387	0.00198233	0.00206469	0.00250553	0.00231902	0.00209333	0.0026096	0.0023367	0.00252721	0.00213235	0.0020267	0.00237452
0.00210276	0.00188347	0.00194679	0.00242442	0.00241914	0.00192799	0.00170227	0.00298645	0.00218895	0.00180836	0.00270088	0.00147278	0.00141565	0.00170699	0.00158315	0.00135283	0.00217335	0.00220151	0.00247979	0.00157947	0.00288037	0.00199718	0.00234046	0.00322965	0.00236445	0.00155964	0.00109798	0.00179796	0.00178047	0.00206997	0.00192305	0.00242567	0.00142755	0.00139853	0.00278366	0.00214039	0.00216304	0.00206944	0.00241339	0.00195396	0.0020436	0.00243774	0.00226515	0.00206213	0.0026018	0.00232829	0.00251237	0.00210896	0.00202212	0.0023953
0.00209825	0.00185294	0.00187548	0.00243746	0.00240834	0.00186549	0.00169102	0.00298306	0.00209256	0.00182289	0.00266518	0.00156955	0.00142372	0.0017011	0.00160065	0.00133672	0.00214974	0.00219938	0.00248685	0.00158431	0.00282741	0.00200332	0.00229432	0.00312536	0.00237518	0.00151772	0.00107636	0.00175046	0.00177911	0.00202095	0.00193387	0.00240779	0.00141734	0.00135502	0.00276786	0.00211991	0.00213731	0.00202481	0.00242193	0.00192793	0.00202594	0.00237266	0.00222437	0.00203663	0.00259853	0.00232357	0.00249675	0.0020855	0.00202176	0.00241916
0.00209472	0.00182559	0.00181206	0.00245475	0.00240366	0.00181162	0.00168501	0.00297147	0.00200199	0.00184078	0.00263136	0.00167258	0.00143055	0.00170715	0.00162476	0.00132856	0.00212352	0.00219791	0.00249139	0.0015918	0.00277794	0.00200759	0.00225405	0.00302696	0.00239233	0.0014833	0.00105863	0.00170761	0.00178184	0.00197692	0.00195035	0.00239162	0.00141494	0.00131799	0.00275224	0.00210343	0.00211553	0.00198336	0.00242945	0.00190468	0.00201163	0.00231072	0.00219678	0.00201688	0.00259984	0.0023225	0.00248049	0.00206216	0.00202483	0.00244578
[truncated: 301 more rows]
[truncated: 950 more columns]

## Sheet: Figure4b
population	human	human	monkey W	monkey W	monkey E	monkey E
	emprical	model	empirical	model	empirical	model
[truncated: 72 more rows]

## Sheet: Figure4c
human
[truncated: 83 more rows]
[truncated: 950 more columns]

## Sheet: Figure4d
population	human	human	monkey W	monkey W	monkey E	monkey E
[truncated: 91 more rows]

[truncated: 34 more sheets: Figure4e, Figure4f, Figure5a, Figure5b, Figure6a, Figure6b, Figure6c, Figure6d, Figure7a, Figure7b, Figure7d, Figure7e, Figure7f, FigureS1a, FigureS1b, FigureS2, FigureS3a, FigureS3b, FigureS4, FigureS5 …]
